# Supplementary material for: Interventions for stigma reduction in HIV treatment and prevention designed to enhance antiretroviral uptake and adherence: A systematic review
Source: PLOS Glob Public Health. 2025 May 12;5(5):e0004604. doi: 10.1371/journal.pgph.0004604 (PMC12068570; doi:10.1371/journal.pgph.0004604)
Supplement: S2 File — (XLSX) [file pgph.0004604.s002.xlsx]

## Sheet: Sheet1
Title	Authors	Published Year	Journal	DOI	Covidence #	Exclusion Reason(s)
Included Articles
Brief cognitive behavior therapy for stigmatization, depression, quality of life, social support and adherence to treatment among patients with HIV/AIDS: a randomized control trial	Abbas Q, Nisa M, Khan MU, Anwar N, Aljhani S, Ramzan Z, et al	2023	BMC Psychiatry	10.1186/s12888-023-05013-2	#613	Not applicable
Pilot Randomized Controlled Trial of an Intervention to Improve Coping with Intersectional Stigma and Medication Adherence Among HIV-Positive Latinx Sexual Minority Men	Bogart LM, Barreras JL, Gonzalez A, Klein DJ, Marsh T, Agniel D, et al	2021	AIDS AND BEHAVIOR	10.1007/s10461-020-03081-z	#947	Not applicable
Entertainment-education to reduce internalized stigma, increase intimate partner status disclosure intentions, and increase antiretroviral medical adherence intentions: A randomized controlled trial targeting black women living with HIV in the Southern U.S	Bryant J V., Carcioppolo N, Lun D, Potter J	2023	Soc. Sci Med	10.1016/j.socscimed.2023.115945	#647	Not applicable
Project YES! Youth Engaging for Success: A randomized controlled trial assessing the impact of a clinic-based peer mentoring program on viral suppression, adherence and internalized stigma among HIV-positive youth (15-24 years) in Ndola, Zambia	Denison JA, Burke VM, Miti S, Nonyane BAS, Frimpong C, Merrill KG, et al	2020	PLoS One	10.1371/journal.pone.0232488	#949	Not applicable
Examination of Mediators and Moderators to Understand How and in What Context Game Changers Increases HIV Prevention Advocacy Among Persons Living With HIV in Uganda	Wagner GJ, Bogart LM, Klein DJ, Green HD, Kambugu A, Nampiima J, et al	2021	International Journal Behav Med	10.1007/s12529-021-09983-z	#624	Not applicable
Novel Latent Profile Analysis of a Test of Concept, Stigma Intervention to Increase PrEP Uptake Among Black Sexual Minority Men	Eaton LA, Layland EK, Driver R, Kalichman SC, Kalichman MO, Watson RJ, et al	2023	JAIDS Journal of Acquired Immune Deficiency Syndromes	10.1097/QAI.0000000000003223	#921	Not applicable
Efficacy of a Social Self-Value Empowerment Intervention to Improve Quality of Life of HIV Infected People Receiving Antiretroviral Treatment in Nepal: A Randomized Controlled Trial	Bhatta DN, Liabsuetrakul T	2017	AIDS AND BEHAVIOR	10.1007/s10461-016-1546-z	#917	Not applicable
Stigma management intervention to improve antiretroviral therapy adherence: Phase-I test of concept trial, Cape Town South Africa	SC, Mathews C, Banas E, Kalichman MO	2019	Global Public Health	10.1080/17441692.2018.1552307	#508	Not applicable
Excluded Articles
Internalised stigma as durable social determinant of HIV care for transnational patients of Puerto Rican ancestry	Munoz-Laboy, M; Guidry, JA; Kreisberg, A	2022	GLOBAL PUBLIC HEALTH	10.1080/17441692.2021.1919173	#506	1,2,3
Stigma, HIV Risk, and Access to HIV Prevention and Treatment Services Among Men Who have Sex with Men (MSM) in the United States: A Scoping Review	Babel, RA; Wang, P; Alessi, EJ; Raymond, HF; Wei, CY	2021	AIDS AND BEHAVIOR	10.1007/s10461-021-03262-4	#507	1,3
Women's experiences of fistula-related stigma in Uganda: a conceptual framework to inform stigma-reduction interventions	El Ayadi, AM; Barageine, JK; Miller, S; Byamugisha, J; Nalubwama, H; Obore, S; Korn, A; Sukumar, S; Kakaire, O; Mwanje, H; Lester, F; Turan, JM	2020	CULTURE HEALTH & SEXUALITY	10.1080/13691058.2019.1600721	#509	1,2,3
Experienced HIV-Related Stigma in Health Care and Community Settings: Mediated Associations With Psychosocial and Health Outcomes	Kay, ES; Rice, WS; Crockett, KB; Atkins, GC; Batey, DS; Turan, B	2018	JAIDS-JOURNAL OF ACQUIRED IMMUNE DEFICIENCY SYNDROMES	10.1097/QAI.0000000000001590	#513	1,3
The Role of HIV Stigma in ART Adherence and Quality of Life Among Rural Women Living with HIV in India	Ekstrand, ML; Heylen, E; Mazur, A; Steward, WT; Carpenter, C; Yadav, K; Sinha, S; Nyamathi, A	2018	AIDS AND BEHAVIOR	10.1007/s10461-018-2157-7	#514	1,2
A Scoping Review of HIV Pre-exposure Prophylaxis Stigma and Implications for Stigma-Reduction Interventions for Men and Transwomen Who Have Sex with Men	Rosengren-Hovee, AL; Lelutiu-Weinberger, C; Woodhouse, EW; Sandanapitchai, P; Hightow-Weidman, LB	2021	AIDS AND BEHAVIOR	10.1007/s10461-020-03135-2	#516	1
A tale of two cities: Stigma and health outcomes among people with HIV who inject drugs in St. Petersburg, Russia and Kohtla-Jarve, Estonia	Burke, SE; Calabrese, SK; Dovidio, JF; Levina, OS; Uuskulla, A; Niccolai, LM; Abel-Ollo, K; Heimer, R	2015	SOCIAL SCIENCE & MEDICINE	10.1016/j.socscimed.2015.02.018	#517	1,2,3
A systematic review of HIV/AIDS-related stigma and discrimination in India: Current understanding and future needs	Bharat, S	2011	SAHARA J-JOURNAL OF SOCIAL ASPECTS OF HIV-AIDS	10.1080/17290376.2011.9724996	#518	1
A Review of Pre-Exposure Prophylaxis Adherence among Female Sex Workers	Abou Ghayda, R; Hong, SH; Yang, JW; Jeong, GH; Lee, KH; Kronbichler, A; Solmi, M; Stubbs, B; Koyanagi, A; Jacob, L; Oh, H; Kim, JY; Shin, JI; Smith, L	2020	YONSEI MEDICAL JOURNAL	10.3349/ymj.2020.61.5.349	#519	1,2,3
Managing and resisting stigma: a qualitative study among people living with HIV in South Africa	Abrahams, N; Jewkes, R	2012	JOURNAL OF THE INTERNATIONAL AIDS SOCIETY	10.7448/IAS.15.2.17330	#521	1
Structures of Sexuality: Sexual Stigma, Disclosure, and HIV Risk with Primary Female Partners Among Behaviorally Bisexual Black Men	Mackenzie, S; Michels, C; Chang, JS	2020	ARCHIVES OF SEXUAL BEHAVIOR	10.1007/s10508-019-1463-0	#523	1,3
'They Say HIV is a Punishment from God or from Ancestors': Cross-Cultural Adaptation and Psychometric Assessment of an HIV Stigma Scale for South African Adolescents Living with HIV (ALHIV-SS)	Pantelic, M; Boyes, M; Cluver, L; Thabeng, M	2018	CHILD INDICATORS RESEARCH	10.1007/s12187-016-9428-5	#524	1,2,3
Dimensions of HIV-related stigma in rural communities in Kenya and Uganda at the start of a large HIV 'test and treat' trial	Akatukwasa, C; Getahun, M; El Ayadi, AM; Namanya, J; Maeri, I; Itiakorit, H; Owino, L; Sanyu, N; Kabami, J; Ssemmondo, E; Sang, N; Kwarisiima, D; Petersen, ML; Charlebois, ED; Chamie, G; Clark, TD; Cohen, CR; Kamya, MR; Bukusi, EA; Havlir, DV; Camlin, CS	2021	PLOS ONE	10.1371/journal.pone.0249462	#528	1,2,3
Changes in Internalized Stigma and HIV Health Outcomes in Individuals New to HIV Care: The Mediating Roles of Depression and Treatment Self-Efficacy	Yigit, I; Bayramoglu, Y; Weiser, SD; Johnson, MO; Mugavero, MJ; Turan, JM; Turan, B	2020	AIDS PATIENT CARE AND STDS	10.1089/apc.2020.0114	#533	1,3
STIs/HIV Stigma and health: A short review	Chollier, M; Tomkinson, C; Philibert, P	2016	SEXOLOGIES	10.1016/j.sexol.2016.03.005	#534	1,2,3
The Intersection of Inequitable Gender Norm Endorsement and HIV Stigma: Implications for HIV Care Engagement for Men in Ugandan Fishing Communities	Sileo, KM; Wanyenze, RK; Mukasa, B; Musoke, W; Kiene, SM	2021	AIDS AND BEHAVIOR	10.1007/s10461-021-03176-1	#536	1,2,3
Feasibility, Acceptability, and Preliminary Efficacy of the Unity Workshop: An Internalized Stigma Reduction Intervention for African American Women Living with HIV	Rao, D; Desmond, M; Andrasik, M; Rasberry, T; Lambert, N; Cohn, SE; Simoni, J	2012	AIDS PATIENT CARE AND STDS	10.1089/apc.2012.0106	#537	1,3
Development and psychometric assessment of a multidimensional measure of internalized HIV stigma in a sample of HIV-positive adults	Sayles, JN; Hays, RD; Sarkisian, CA; Mahajan, AP; Spritzer, KL; Cunningham, WE	2008	AIDS AND BEHAVIOR	10.1007/s10461-008-9375-3	#539	1,3
Addressing Ebola-related Stigma: Lessons Learned from HIV/AIDS	Davtyan, M; Brown, B; Folayan, MO	2014	GLOBAL HEALTH ACTION	10.3402/gha.v7.26058	#541	1,2,3
Voices of Women Facing HIV-Related Stigma in the Deep South	Relf, MV; Williams, M; Barroso, J	2015	JOURNAL OF PSYCHOSOCIAL NURSING AND MENTAL HEALTH SERVICES	10.3928/02793695-20151020-01	#542	1,2,3
Internalized stigma, discrimination, and depression among men and women living with HIV/AIDS in Cape Town, South Africa	Simbayi, LC; Kalichman, S; Strebel, A; Cloete, A; Henda, N; Mqeketo, A	2007	SOCIAL SCIENCE & MEDICINE	10.1016/j.socscimed.2007.01.006	#543	1,2,3
Exploring HIV-related stigma among HIV-infected men who have sex with men in Beijing, China: a correlation study	Li, Z; Hsieh, E; Morano, JP; Sheng, Y	2016	AIDS CARE-PSYCHOLOGICAL AND SOCIO-MEDICAL ASPECTS OF AIDS/HIV	10.1080/09540121.2016.1179713	#545	1,2,3
Tailored combination prevention packages and PrEP for young key populations	Pettifor, A; Nguyen, NL; Celum, C; Cowan, FM; Go, V; Hightow-Weidman, L	2015	JOURNAL OF THE INTERNATIONAL AIDS SOCIETY	10.7448/IAS.18.2.19434	#546	1,2,3
Health-related quality of life of HIV-infected adults receiving combination antiretroviral therapy in Addis Ababa	Mekuria, LA; Sprangers, MAG; Prins, JM; Yalew, AW; Nieuwkerk, PT	2015	AIDS CARE-PSYCHOLOGICAL AND SOCIO-MEDICAL ASPECTS OF AIDS/HIV	10.1080/09540121.2015.1020748	#547	1,2,3
PrEP uptake as a social movement among gay and bisexual men	Gomez, W; Holloway, IW; Pantalone, DW; Grov, C	2022	CULTURE HEALTH & SEXUALITY	10.1080/13691058.2020.1831075	#549	1,2,3
"INSIDE THESE FENCES IS OUR OWN LITTLE WORLD": PRISON-BASED HIV TESTING AND HIV-RELATED STIGMA AMONG INCARCERATED MEN AND WOMEN	Muessig, KE; Rosen, DL; Farel, CE; White, BL; Filene, EJ; Wohl, DA	2016	AIDS EDUCATION AND PREVENTION	10.1521/aeap.2016.28.2.103	#550	1,2,3
Discomfort discussing HIV/AIDS and lack of awareness are barriers to partner-to-partner pre-exposure prophylaxis education	Farthing, H; Rodriguez, A; Armstrong, M; Iyengar, S; Nigh, E; Potter, J; Doblecki-Lewis, S	2019	INTERNATIONAL JOURNAL OF STD & AIDS	10.1177/0956462418799174	#551	1,2,3
Social and structural determinants of youth alcohol use in Tanzania: The role of gender, social vulnerability and stigma	Sommer, M; Kaaya, S; Kajula, L; Marwerwe, G; Hamisi, H; Parker, R	2021	GLOBAL PUBLIC HEALTH	10.1080/17441692.2020.1801792	#552	1,2,3
Articulating A Rights-Based Approach to HIV Treatment and Prevention Interventions	Barr, D; Amon, JJ; Clayton, M	2011	CURRENT HIV RESEARCH	10.2174/157016211798038588	#555	1,2,3
PrEP Attitudes from MSM and Transwomen in the Largest Suburban HIV Epidemic in the USA	Cooper, SC; Doonachar, A; Santella, AJ	2021	SEXUALITY RESEARCH AND SOCIAL POLICY	10.1007/s13178-020-00518-x	#556	1,2,3
It's not "all in your head": critical knowledge gaps on internalized HIV stigma and a call for integrating social and structural conceptualizations	Pantelic, M; Sprague, L; Stangl, AL	2019	BMC INFECTIOUS DISEASES	10.1186/s12879-019-3704-1	#558	1,3
The Influence of PrEP-Related Stigma and Social Support on PrEP-Use Disclosure among Women Who Inject Drugs and Social Network Members	Felsher, M; Dutra, K; Monseur, B; Roth, AM; Latkin, C; Falade-Nwulia, O	2021	AIDS AND BEHAVIOR	10.1007/s10461-021-03312-x	#559	1,2
Experiences and effects of HIV-related stigma among youth living with HIV/AIDS in Western Uganda: A photovoice study	Kimera, E; Vindevogel, S; Reynaert, D; Justice, KM; Rubaihayo, J; De Maeyer, J; Engelen, AM; Musanje, K; Bilsen, J	2020	PLOS ONE	10.1371/journal.pone.0232359	#560	1,2
Maternal PrEP Use in HIV-Uninfected Pregnant Women in South Africa: Role of Stigma in PrEP Initiation, Retention and Adherence	Moran, A; Mashele, N; Mvududu, R; Gorbach, P; Bekker, LG; Coates, TJ; Myer, L; Davey, DJ	2022	AIDS AND BEHAVIOR	10.1007/s10461-021-03374-x	#561	1,2
Applying the Information-Motivation-Behavioral Skills Model to Understand PrEP Intentions and Use Among Men Who Have Sex with Men	Walsh, JL	2019	AIDS AND BEHAVIOR	10.1007/s10461-018-2371-3	#562	1
Barriers to the Wider Use of Pre-exposure Prophylaxis in the United States: A Narrative Review	Mayer, KH; Agwu, A; Malebranche, D	2020	ADVANCES IN THERAPY	10.1007/s12325-020-01295-0	#564	1,2,3
Effect of 'lifestyle stigma' on public support for NHS-provisioned pre-exposure prophylaxis (PrEP) and preventative interventions for HPV and type 2 diabetes: a nationwide UK survey	Hildebrandt, T; Bode, L; Ng, JSC	2019	BMJ OPEN	10.1136/bmjopen-2019-029747	#565	1,2,3
Alcohol abstinence stigma and alcohol use among HIV patients in Thai Nguyen, Vietnam	Lancaster, KE; Hetrick, A; Sripaipan, T; Ha, TV; Hutton, HE; Chander, G; Latkin, CA; Dowdy, D; Frangakis, C; Quynh, BX; Go, VF	2020	PLOS ONE	10.1371/journal.pone.0239330	#568	1,2,3
Understanding, Contextualizing, and Addressing PrEP Stigma to Enhance PrEP Implementation	Calabrese, SK	2020	CURRENT HIV/AIDS REPORTS	10.1007/s11904-020-00533-y	#569	1,3
State-level structural sexual stigma and HIV prevention in a national online sample of HIV-uninfected MSM in the United States	Oldenburg, CE; Perez-Brumer, AG; Hatzenbuehler, ML; Krakower, D; Novak, DS; Mimiaga, MJ; Mayer, KH	2015	AIDS	10.1097/QAD.0000000000000622	#570	1,2,3
Community awareness of, use of and attitudes towards HIV pre-exposure prophylaxis (PrEP) among men who have sex with men in Vancouver, Canada: preparing health promotion for a publicly funded PrEP program	Lachowsky, NJ; Tattersall, TL; Sereda, P; Wang, C; Edwards, J; Hull, M	2019	SEXUAL HEALTH	10.1071/SH18115	#571	1,2
Association between HIV/AIDS knowledge and stigma towards people living with HIV/AIDS in Botswana	Letshwenyo-Maruatona, SB; Madisa, M; Boitshwarelo, T; George-Kefilwe, B; Kingori, C; Ice, G; Bianco, JA; Marape, M; Haile, ZT	2019	AJAR-AFRICAN JOURNAL OF AIDS RESEARCH	10.2989/16085906.2018.1552879	#572	1,2,3
HIV-Related Stigma, Social Support, and Psychological Distress Among Individuals Initiating ART in Ethiopia	Parcesepe, A; Tymejczyk, O; Remien, R; Gadisa, T; Kulkarni, SG; Hoffman, S; Melaku, Z; Elul, B; Nash, D	2018	AIDS AND BEHAVIOR	10.1007/s10461-018-2059-8	#573	1,2
Study of tuberculosis and AIDS stigma as barriers to tuberculosis treatment adherence using validated stigma scales	Kipp, AM; Pungrassami, P; Stewart, PW; Chongsuvivatwong, V; Strauss, RP; Van Rie, A	2011	INTERNATIONAL JOURNAL OF TUBERCULOSIS AND LUNG DISEASE	10.5588/ijtld.10.0273	#574	1,2,3
Partner Support and Communication for Pre-exposure Prophylaxis (PrEP) Use Among Male Couples	Stephenson, R; Chavanduka, TMD; Sullivan, S; Mitchell, JW	2022	ARCHIVES OF SEXUAL BEHAVIOR	10.1007/s10508-021-02118-1	#575	1,2,3
Acceptability, Appropriateness, and Preliminary Effects of the PrEP Diffusion Training for Lay HIV Workers: Increased PrEP Knowledge, Decreased Stigma, and Diffusion of Innovation	Wu, YM; Yang, G; Meyers, K	2021	AIDS AND BEHAVIOR	10.1007/s10461-021-03248-2	#576	1,3
Racial Variations in Psychosocial Vulnerabilities Linked to Differential Poppers Use and Associated HIV-Related Outcomes among Young Men Who Have Sex with Men: A Study in Two US Metropolitan Areas	Liu, Y; Bleasdale, J; Przybyla, S; Higgins, MC; Zhang, C	2022	SUBSTANCE USE & MISUSE	10.1080/10826084.2021.2023185	#577	1,2,3
HIV Stigma and Status Disclosure in Three Municipalities in Ghana	Adam, A; Fusheini, A; Ayanore, MA; Amuna, N; Agbozo, F; Kugbey, N; Appiah, PK; Asalu, GA; Agbemafle, I; Akpalu, B; Klomegah, S; Nayina, A; Hadzi, D; Afeti, K; Makam, CE; Mensah, F; Zotor, FB	2021	ANNALS OF GLOBAL HEALTH	10.5334/aogh.3120	#578	1,2,3
Personal contact with HIV-positive persons is associated with reduced HIV-related stigma: cross-sectional analysis of general population surveys from 26 countries in sub-Saharan Africa	Chan, BT; Tsai, AC	2017	JOURNAL OF THE INTERNATIONAL AIDS SOCIETY	10.7448/IAS.20.1.21395	#580	1,2,3
The promises and challenges of pre-exposure prophylaxis as part of the emerging paradigm of combination HIV prevention	Caceres, CF; Koechlin, F; Goicochea, P; Sow, PS; O'Reilly, KR; Mayer, KH; Godfrey-Faussett, P	2015	JOURNAL OF THE INTERNATIONAL AIDS SOCIETY	10.7448/IAS.18.4.19949	#582	1,2,3
Examination of Mediators and Moderators to Understand How and in What Context Game Changers Increases HIV Prevention Advocacy Among Persons Living With HIV in Uganda	Wagner, GJ; Bogart, LM; Klein, DJ; Green, HD; Kambugu, A; Nampiima, J; Matovu, JKB	2021	INTERNATIONAL JOURNAL OF BEHAVIORAL MEDICINE	10.1007/s12529-021-09983-z	#587	1,2,3
BARRIERS TO ACCESS AND ADOPTION OF PRE-EXPOSURE PROPHYLAXIS FOR THE PREVENTION OF HIV AMONG MEN WHO HAVE SEX WITH MEN (MSM) IN A RELATIVELY RURAL STATE	Hubach, RD; Currin, JM; Sanders, CA; Durham, AR; Kavanaugh, KE; Wheeler, DL; Croff, JM	2017	AIDS EDUCATION AND PREVENTION	10.1521/aeap.2017.29.4.315	#588	1,2,3
The social context of food insecurity among persons living with HIV/AIDS in rural Uganda	Tsai, AC; Bangsberg, DR; Emenyonu, N; Senkungu, JK; Martin, JN; Weiser, SD	2011	SOCIAL SCIENCE & MEDICINE	10.1016/j.socscimed.2011.09.026	#589	1,2,3
HIV Stigma Among Substance Abusing People Living with HIV/AIDS: Implications for HIV Treatment	Levi-Minzi, MA; Surratt, HL	2014	AIDS PATIENT CARE AND STDS	10.1089/apc.2014.0076	#590	1,2,3
Using an Intersectional Framework to Understand the Challenges of Adopting Pre-exposure Prophylaxis (PrEP) Among Young Adult Black Women	Bond, KT; Gunn, A; Williams, P; Leonard, NR	2022	SEXUALITY RESEARCH AND SOCIAL POLICY	10.1007/s13178-021-00533-6	#591	1,2,3
Biomedical HIV Prevention among Gay Male Couples: A Qualitative Study of Motivations and Concerns	Bosco, SC; Pawson, M; Parsons, JT; Starks, TJ	2021	JOURNAL OF HOMOSEXUALITY	10.1080/00918369.2019.1696105	#592	1,2
HIV/AIDS-related stigma in South African alcohol-serving venues and its potential impact on HIV disclosure, testing and treatment-seeking behaviours	Velloza, J; Watt, MH; Choi, KW; Abler, L; Kalichman, SC; Skinner, D; Pieterse, D; Sikkema, KJ	2015	GLOBAL PUBLIC HEALTH	10.1080/17441692.2014.1001767	#595	1,2
Why Culture Matters in Health Interventions: Lessons From HIV/AIDS Stigma and NCDs	Airhihenbuwa, CO; Ford, CL; Iwelunmor, JI	2014	HEALTH EDUCATION & BEHAVIOR	10.1177/1090198113487199	#597	1,2,3
Correlates of High HIV Viral Load and Antiretroviral Therapy Adherence Among Viremic Youth in the United States Enrolled in an Adherence Improvement Intervention	Amico, KR; Crawford, J; Ubong, I; Lindsey, JC; Gaur, AH; Horvath, K; Goolsby, R; Johnson, MM; Dallas, R; Heckman, B; Filipowicz, T; Polier, M; Rupp, BM; Hudgens, M	2021	AIDS PATIENT CARE AND STDS	10.1089/apc.2021.0005	#598	1,2,3
Pre-Exposure Prophylaxis (PrEP) Implementation for Gay, Bisexual, and Other Men Who Have Sex with Men: Implications for Social Work Practice	Lacombe-Duncan, A; Guta, A; Newman, PA	2021	HEALTH & SOCIAL WORK	10.1093/hsw/hlaa038	#599	1,2,3
The influence of social relationships on PrEP attitudes among women with incarceration experience in the Southeastern USA	Knittel, AK; Ferguson, EG; Jackson, JB; Adimora, AA	2023	CULTURE HEALTH & SEXUALITY	10.1080/13691058.2021.2023760	#600	1,2,3
HIV Treatment as Prevention: Implications for Health Promotion	Slavin, S	2018	HEALTH PROMOTION INTERNATIONAL	10.1093/heapro/daw080	#602	1,2,3
Burden of stigma among tuberculosis patients in a pastoralist community in Kenya: A mixed methods study	Mbuthia, GW; Nyamogoba, HDN; Chiang, SS; McGarvey, ST	2020	PLOS ONE	10.1371/journal.pone.0240457	#603	1,2,3
STIGMA, SOCIAL SUPPORT, AND SEXUAL BEHAVIOR AMONG FEMALE SEX WORKERS AT RISK FOR HIV IN MALAWI	Ruegsegger, LM; Stockton, M; Go, VE; Piscalko, H; Davis, D; Hoffman, IE; Hosseinipour, MC; Zalira, E; Lungu, T; Bula, A; Lancaster, KE	2021	AIDS EDUCATION AND PREVENTION	10.1521/aeap.2021.33.4.290	#605	1,2,3
Association of Internalized and Social Network Level HIV Stigma With High-Risk Condomless Sex Among HIV-Positive African American Men	Wagner, GJ; Bogart, LM; Klein, DJ; Green, HD; Mutchler, MG; McDavitt, B; Hilliard, C	2016	ARCHIVES OF SEXUAL BEHAVIOR	10.1007/s10508-015-0641-y	#606	1,2,3
Factors that Motivated Otherwise Healthy HIV-Positive Young Adults to Access HIV Testing and Treatment in South Africa	Lambert, RF; Orrell, C; Bangsberg, DR; Haberer, JE	2018	AIDS AND BEHAVIOR	10.1007/s10461-017-1704-y	#607	1,2,3
Buffering Internalization of HIV Stigma: Implications for Treatment Adherence and Depression	Turan, B; Crockett, KB; Buyukcan-Tetik, A; Kempf, MC; Konkle-Parker, D; Wilson, TE; Tien, PC; Wingood, G; Neilands, TB; Johnson, MO; Weiser, SD; Turan, JM	2019	JAIDS-JOURNAL OF ACQUIRED IMMUNE DEFICIENCY SYNDROMES	10.1097/QAI.0000000000001915	#608	1,2,3
Perceived stigma, medical social support and quality of life among people living with HIV/AIDS in Hunan, China	Wu, XH; Chen, J; Huang, HG; Liu, ZP; Li, XH; Wang, HH	2015	APPLIED NURSING RESEARCH	10.1016/j.apnr.2014.09.011	#610	1,2,3
HIV-related stigma and NGO-isation in India: a historico-empirical analysis	Nambiar, D	2012	SOCIOLOGY OF HEALTH & ILLNESS	10.1111/j.1467-9566.2011.01428.x	#611	1,2,3
Stigma Mechanisms and Outcomes among Sub-Saharan African Descendants in Belgium-Contextualizing the HIV Stigma Framework	Manirankunda, L; Wallace, A; Ddungu, C; Nostlinger, C	2021	INTERNATIONAL JOURNAL OF ENVIRONMENTAL RESEARCH AND PUBLIC HEALTH	10.3390/ijerph18168635	#612	1,2,3
Framing Mechanisms Linking HIV-Related Stigma, Adherence to Treatment, and Health Outcomes	Turan, B; Hatcher, AM; Weiser, SD; Johnson, MO; Rice, WS; Turan, JM	2017	AMERICAN JOURNAL OF PUBLIC HEALTH	10.2105/AJPH.2017.303744	#614	1,2,3
The Influence of Peers on PrEP Perceptions and Use Among Young Black Gay, Bisexual, and Other Men Who Have Sex with Men: A Qualitative Examination	Quinn, KG; Christenson, E; Spector, A; Amirkhanian, Y; Kelly, JA	2020	ARCHIVES OF SEXUAL BEHAVIOR	10.1007/s10508-019-01593-x	#615	1,2,3
Stigma and Shame Experiences by MSM Who Take PrEP for HIV Prevention: A Qualitative Study	Dubov, A; Galbo, P; Altice, FL; Fraenkel, L	2018	AMERICAN JOURNAL OF MENS HEALTH	10.1177/1557988318797437	#616	1,2,3
Community-Informed Development of a Campaign to Increase HIV Pre-exposure Prophylaxis (PrEP) Awareness Among African-American Young Adults	Kerr, J; Ayangeakaa, S; Combs, R; Harris, L; Sears, J; Northington, T; Burton, K; Sterrett-Hong, E; Parker, K; Krigger, K	2021	JOURNAL OF RACIAL AND ETHNIC HEALTH DISPARITIES	10.1007/s40615-020-00848-x	#617	1,2,3
Extending the Minority Stress Model to Incorporate HIV-Positive Gay and Bisexual Men's Experiences: a Longitudinal Examination of Mental Health and Sexual Risk Behavior	Rendina, HJ; Gamarel, KE; Pachankis, JE; Ventuneac, A; Grov, C; Parsons, JT	2017	ANNALS OF BEHAVIORAL MEDICINE	10.1007/s12160-016-9822-8	#618	1,2,3
An Examination of Gay Couples' Motivations to Use (or Forego) Pre-exposure Prophylaxis Expressed During Couples HIV Testing and Counseling (CHTC) Sessions	Starks, TJ; Doyle, KM; Shalhav, O; John, SA; Parsons, JT	2019	PREVENTION SCIENCE	10.1007/s11121-018-0892-7	#619	1,2,3
HIV incidence among gay men and other men who have sex with men in 2020: where is the epidemic heading?	Stahlman, S; Lyons, C; Sullivan, PS; Mayer, KH; Hosein, S; Beyrer, C; Baral, SD	2017	SEXUAL HEALTH	10.1071/SH16070	#620	1,2,3
Geographic distribution of HIV stigma among women of childbearing age in rural Kenya	Akullian, A; Kohler, P; Kinuthia, J; Laserson, K; Mills, LA; Okanda, J; Olilo, G; Ombok, M; Odhiambo, F; Rao, D; Wakefield, J; John-Stewart, G	2014	AIDS	10.1097/QAD.0000000000000318	#621	1,2,3
HIV stigma trends in the general population during antiretroviral treatment expansion: analysis of 31 countries in sub-Saharan Africa, 2003-2013	Chan, BT; Tsai, AC	2016	JAIDS-JOURNAL OF ACQUIRED IMMUNE DEFICIENCY SYNDROMES	10.1097/QAI.0000000000001011	#622	1,2,3
HIV Stigma Among a National Probability Sample of Adults with Diagnosed HIV-United States, 2018-2019	Med Monitoring Project; Beer, L; Tie, YF; McCree, DH; Demeke, HB; Marcus, R; Padilla, M; Khalil, G; Shouse, RL	2022	AIDS AND BEHAVIOR	10.1007/s10461-021-03414-6	#623	1,2,3
Interpersonal Mechanisms Contributing to the Association Between HIV-Related Internalized Stigma and Medication Adherence	Helms, CB; Turan, JM; Atkins, G; Kempf, MC; Clay, OJ; Raper, JL; Mugavero, MJ; Turan, B	2017	AIDS AND BEHAVIOR	10.1007/s10461-016-1320-2	#628	1,2
Mechanisms for the Negative Effects of Internalized HIV-Related Stigma on Antiretroviral Therapy Adherence in Women: The Mediating Roles of Social Isolation and Depression	Turan, B; Smith, W; Cohen, MH; Wilson, TE; Adimora, AA; Merenstein, D; Adedimeji, A; Wentz, EL; Foster, AG; Metsch, L; Tien, PC; Weiser, SD; Turan, JM	2016	JAIDS-JOURNAL OF ACQUIRED IMMUNE DEFICIENCY SYNDROMES	10.1097/QAI.0000000000000948	#629	1,2,3
HIV, migration, gender, and drug addiction: A qualitative study of intersectional stigma towards Afghan immigrants in Iran	Ghasemi, E; Rajabi, F; Negarandeh, R; Vedadhir, A; Majdzadeh, R	2022	HEALTH & SOCIAL CARE IN THE COMMUNITY	10.1111/hsc.13622	#630	1,2,3
PrEP Disclosure Experiences of Gay and Bisexual Men in Guatemala	Bartels, S; Castillo, I; Davis, DA; Hightow-Weidman, LB; Muessig, KE; Galindo, C; Barrington, C	2021	AIDS AND BEHAVIOR	10.1007/s10461-021-03276-y	#631	1,2,3
HIV-related stigma in African and Afro-Caribbean communities in the Netherlands: Manifestations, consequences and coping	Stutterheim, SE; Bos, AER; Shiripinda, I; de Bruin, M; Pryor, JB; Schaalma, HP	2012	PSYCHOLOGY & HEALTH	10.1080/08870446.2011.585426	#632	1,2,3
Intervention Messaging About Pre-Exposure Prophylaxis Use Among Young, Black Sexual Minority Men	Rogers, BG; Whiteley, L; Haubrick, KK; Mena, LA; Brown, LK	2019	AIDS PATIENT CARE AND STDS	10.1089/apc.2019.0139	#633	1,2
Masculine ideology and Black men who have sex with men's interest in HIV pre-exposure prophylaxis (PrEP)	Driver, R; Allen, AM; Finneran, S; Maksut, JL; Eaton, LA; Kalichman, SC	2021	JOURNAL OF HEALTH PSYCHOLOGY	10.1177/1359105320941236	#634	1,2,3
Optimising HIV programming for transgender women in Brazil	Sevelius, J; Murray, LR; Fernandes, NM; Veras, MA; Grinsztejn, B; Lippman, SA	2019	CULTURE HEALTH & SEXUALITY	10.1080/13691058.2018.1496277	#636	1,2,3
Age and Year of HIV Diagnosis are Associated with Perceptions of Discrimination and Internalized Stigma Among Sexual Minority Men Who Use Substances	Batchelder, AW; Burgess, C; Perlson, J; O'Cleirigh, C	2022	AIDS AND BEHAVIOR	10.1007/s10461-021-03333-6	#637	1,2,3
The History of the HIV/AIDS Epidemic in Africa	Kagaayi, J; Serwadda, D	2016	CURRENT HIV/AIDS REPORTS	10.1007/s11904-016-0318-8	#638	1,2,3
A systematic review of adherence to oral pre-exposure prophylaxis for HIV - how can we improve uptake and adherence?	Sidebottom, D; Ekstrom, AM; Stromdahl, S	2018	BMC INFECTIOUS DISEASES	10.1186/s12879-018-3463-4	#639	1,2,3
Psychological and social correlates of HIV stigma among people giving with HIV	Littleton, T; Choi, YJ; McGarity, SV	2020	JOURNAL OF HIV-AIDS & SOCIAL SERVICES	10.1080/15381501.2019.1699486	#640	1,2,3
High risk and low uptake of pre-exposure prophylaxis to prevent HIV acquisition in a national online sample of transgender men who have sex with men in the United States	Reisner, SL; Moore, CS; Asquith, A; Pardee, DJ; Sarvet, A; Mayer, G; Mayer, KH	2019	JOURNAL OF THE INTERNATIONAL AIDS SOCIETY	10.1002/jia2.25391	#641	1,2,3
Considering Stigma in the Provision of HIV Pre-Exposure Prophylaxis: Reflections from Current Prescribers	Calabrese, SK; Tekeste, M; Mayer, KH; Magnus, M; Krakower, DS; Kershaw, TS; Eldahan, AI; Hawkins, LAG; Underhill, K; Hansen, NB; Betancourt, JR; Dovidio, JF	2019	AIDS PATIENT CARE AND STDS	10.1089/apc.2018.0166	#643	1,2,3
Interpersonal and Intrapersonal Factors as Parallel Independent Mediators in the Association Between Internalized HIV Stigma and ART Adherence	Seghatol-Eslami, VC; Dark, HE; Raper, JL; Mugavero, MJ; Turan, JM; Turan, B	2017	JAIDS-JOURNAL OF ACQUIRED IMMUNE DEFICIENCY SYNDROMES	10.1097/QAI.0000000000001177	#644	1,2,3
Network stigma towards people living with HIV/AIDS and their caregivers: An egocentric network study	Wu, F; He, X; Guida, J; Xu, YF; Liu, HJ	2015	GLOBAL PUBLIC HEALTH	10.1080/17441692.2014.1003572	#645	1,2,3
Living at the Confluence of Stigmas: PrEP Awareness and Feasibility Among People Who Inject Drugs in Two Predominantly Rural States	Carter, G; Meyerson, B; Rivers, P; Crosby, R; Lawrence, C; Cope, SD; DeBruicker, D; Levin, S; Meeks, W; Thomas, C; Turner, B; Abert, C; Coles, H; Allen, A; Gonzalez-Fagoaga, E; Grivois-Shah, R	2021	AIDS AND BEHAVIOR	10.1007/s10461-021-03304-x	#646	1,2,3
Security Amidst Stigma: Exploring HIV and Sexual Minority Stressors Through an Attachment-Based Psychotherapy Group	Mastropaolo, C; Carrasco, B; Breslow, AS; Gagnon, GJ	2020	PSYCHOTHERAPY	10.1037/pst0000264	#978	1,2,3
HIV Stigma, Depressive Symptoms, and Substance Use	Earnshaw, VA; Eaton, LA; Collier, ZK; Watson, RJ; Maksut, JL; Rucinski, KB; Kelly, JF; Kalichman, SC	2020	AIDS PATIENT CARE AND STDS	10.1089/apc.2020.0021	#648	1,2,3
HOW CAN WE PREP? EXPLORING BLACK MSM'S EXPERIENCES WITH PRE-EXPOSURE PROPHYLAXIS THROUGH PHOTOVOICE	LeMasters, K; Atkins, K; Oloonabadi, SA; Munn, T; Eng, E; Lightfoot, AF	2021	AIDS EDUCATION AND PREVENTION	10.1521/aeap.2021.33.1.16	#649	1,2,3
Exploring pathways from violence and HIV disclosure without consent to depression, social support, and HIV medication self-efficacy among women living with HIV in Metro Vancouver, Canada	Deering, KN; Braschel, M; Logie, C; Ranville, F; Krusi, A; Duff, P; Shannon, K	2020	HEALTH PSYCHOLOGY OPEN	10.1177/2055102919897384	#650	1,2,3
Homosexuality-Related Stigma and Sexual Risk Behaviors Among Men Who Have Sex With Men in Hanoi, Vietnam	Ha, H; Risser, JMH; Ross, MW; Huynh, NT; Nguyen, HTM	2015	ARCHIVES OF SEXUAL BEHAVIOR	10.1007/s10508-014-0450-8	#1041	1,2,3
Experienced barriers to adherence to pre-exposure prophylaxis for HIV prevention among MSM: a systematic review and meta-ethnography of qualitative studies	Edeza, A; Santamaria, EK; Valente, PK; Gomez, A; Ogunbajo, A; Biello, K	2021	AIDS CARE-PSYCHOLOGICAL AND SOCIO-MEDICAL ASPECTS OF AIDS/HIV	10.1080/09540121.2020.1778628	#656	1,2,3
Prevalence of Internalized HIV-Related Stigma Among HIV-Infected Adults in Care, United States, 2011-2013	Med Monitoring Project; Baugher, AR; Beer, L; Fagan, JL; Mattson, CL; Freedman, M; Skarbinski, J; Shouse, RL	2017	AIDS AND BEHAVIOR	10.1007/s10461-017-1712-y	#658	1,2,3
Understanding stigma and coping strategies among HIV-negative Muslim wives in serodiscordant relationships in a Javanese community, Indonesia	Agnes, YLN; Songwathana, P	2021	BELITUNG NURSING JOURNAL	10.33546/bnj.1600	#1051	1,2,3
Integration of prevention and control measures for female genital schistosomiasis, HIV and cervical cancer	Engels, D; Hotez, PJ; Ducker, C; Gyapong, M; Bustinduy, AL; Secor, WE; Harrison, W; Theobald, S; Thomson, R; Gamba, V; Masong, MC; Lammie, P; Govender, K; Mbabazi, PS; Malecela, MN	2020	BULLETIN OF THE WORLD HEALTH ORGANIZATION	10.2471/BLT.20.252270	#661	1,2,3
HIV, violence, blame and shame: pathways of risk to internalized HIV stigma among South African adolescents living with HIV	Pantelic, M; Boyes, M; Cluver, L; Meinck, F	2017	JOURNAL OF THE INTERNATIONAL AIDS SOCIETY	10.7448/IAS.20.1.21771	#662	1,2,3
HIV-Related Stigma, Social Norms, and HIV Testing in Soweto and Vulindlela, South Africa: National Institutes of Mental Health Project Accept (HPTN 043)	Young, SD; Hlavka, Z; Modiba, P; Gray, G; Van Rooyen, H; Richter, L; Szekeres, G; Coates, T	2010	JAIDS-JOURNAL OF ACQUIRED IMMUNE DEFICIENCY SYNDROMES	10.1097/QAI.0b013e3181fc6429	#1031	1,2,3
Caregivers' Experiences with Caring for a Child Living with HIV/AIDS: A Qualitative Study in Northern Ghana	Atanuriba, GA; Apiribu, F; Mensah, ABB; Dzomeku, VM; Afaya, RA; Gazari, T; Kuunibe, JK; Amooba, PA	2021	GLOBAL PEDIATRIC HEALTH	10.1177/2333794X211003622	#665	1,2,3
Knowledge and Acceptability of HIV pre-exposure prophylaxis (PrEP) among men who have sex with men (MSM) in Ghana	Ogunbajo, A; Leblanc, NM; Kushwaha, S; Boakye, F; Hanson, S; Smith, MDR; Nelson, LE	2020	AIDS CARE-PSYCHOLOGICAL AND SOCIO-MEDICAL ASPECTS OF AIDS/HIV	10.1080/09540121.2019.1675858	#668	1,2,3
Religion, faith, and spirituality influences on HIV prevention activities: A scoping review	Vigliotti , V; Taggart, T; Walker, M; Kusmastuti, S; Ransome, Y	2020	PLOS ONE	10.1371/journal.pone.0234720	#670	1,2,3
Perspectives on HIV pre-exposure prophylaxis (PrEP) utilization and related intervention needs among people who inject drugs	Biello, KB; Bazzi, AR; Mimiaga, MJ; Biancarelli, DL; Edeza, A; Salhaney, P; Childs, E; Drainoni, ML	2018	HARM REDUCTION JOURNAL	10.1186/s12954-018-0263-5	#671	1,2,3
Correlates of perceived HIV-related stigma among HIV-positive pregnant women in rural Mpumalanga province, South Africa	Ramlagan, S; Sifunda, S; Peltzer, K; Jean, J; Ruiter, RAC	2019	JOURNAL OF PSYCHOLOGY IN AFRICA	10.1080/14330237.2019.1603022	#1025	1,2,3
Treatment adherence in HIV stigmatized environments in South Africa: stigma avoidance and medication management	Kalichman, SC; Mathews, C; Banas, E; Kalichman, MO	2019	INTERNATIONAL JOURNAL OF STD & AIDS	10.1177/0956462418813047	#1026	1,2,3
Barriers and Facilitators of PrEP Adherence for Young Men and Transgender Women of Color	Wood, S; Gross, R; Shea, JA; Bauermeister, JA; Franklin, J; Petsis, D; Swyryn, M; Lalley-Chareczko, L; Koenig, HC; Dowshen, N	2019	AIDS AND BEHAVIOR	10.1007/s10461-019-02502-y	#675	1,2
The PrEP Care Continuum and Black Men Who Have Sex with Men: A Scoping Review of Published Data on Awareness, Uptake, Adherence, and Retention in PrEP Care	Ezennia, O; Geter, A; Smith, DK	2019	AIDS AND BEHAVIOR	10.1007/s10461-019-02641-2	#676	1
HIV symptom management self-efficacy mediates the relationship of internalized stigma and quality of life among people living with HIV in China	Zhou, GY; Li, XM; Qiao, S; Shen, ZY; Zhou, YJ	2020	JOURNAL OF HEALTH PSYCHOLOGY	10.1177/1359105317715077	#677	1,2,3
Towards a health-enabling working environment - developing and testing interventions to decrease HIV and TB stigma among healthcare workers in the Free State, South Africa: study protocol for a randomised controlled trial	Rau, A; Wouters, E; Engelbrecht, M; Masquillier, C; Uebel, K; Kigozi, G; Sommerland, N; van Rensburg, AJ	2018	TRIALS	10.1186/s13063-018-2713-5	#678	2,3
Faith and healthcare providers' perspectives about enhancing HIV biomedical interventions in Western Kenya	Kamaara, E; Oketch, D; Chesire, I; Coats, CS; Thomas, G; Ransome, Y; Willie, TC; Nunn, A	2019	GLOBAL PUBLIC HEALTH	10.1080/17441692.2019.1647263	#679	1,2,3
HIV stigma and viral load among African-American women receiving treatment for HIV	Kemp, CG; Lipira, L; Huh, D; Nevin, PE; Turan, JM; Simoni, JM; Cohn, SE; Bahk, M; Berzins, B; Andrasik, M; Mugavero, MJ; Rao, D	2019	AIDS	10.1097/QAD.0000000000002212	#680	1,2,3
"That person stopped being human": Intersecting HIV and substance use stigma among patients and providers in South Africa	Regenauer, KS; Myers, B; Batchelder, AW; Magidson, JF	2020	DRUG AND ALCOHOL DEPENDENCE	10.1016/j.drugalcdep.2020.108322	#681	1,2,3
The Impact of Anticipated HIV Stigma on Delays in HIV Testing Behaviors: Findings from a Community-Based Sample of Men Who Have Sex with Men and Transgender Women in New York City	Golub, SA; Gamarel, KE	2013	AIDS PATIENT CARE AND STDS	10.1089/apc.2013.0245	#682	1,2,3
The Association between HIV-Stigma and Depressive Symptoms among People Living with HIV/AIDS: A Systematic Review of Studies Conducted in South Africa	MacLean, JR; Wetherall, K	2021	JOURNAL OF AFFECTIVE DISORDERS	10.1016/j.jad.2021.03.027	#683	1,2,3
Differing Experiences with Pre-Exposure Prophylaxis in Boston Among Lesbian, Gay, Bisexual, and Transgender Specialists and Generalists in Primary Care: Implications for Scale-Up	Krakower, DS; Ware, NC; Maloney, KM; Wilson, IB; Wong, JB; Mayer, KH	2017	AIDS PATIENT CARE AND STDS	10.1089/apc.2017.0031	#684	1,2,3
Spirituality and Religion in Antiretroviral Therapy (ART) in Kwazulu-natal, South Africa: A Longitudinal Study	Peltzer, K	2011	JOURNAL OF PSYCHOLOGY IN AFRICA	10.1080/14330237.2011.10820469	#685	1,2,3
Young Transgender Women's Attitudes Toward HIV Pre-exposure Prophylaxis	Wood, SM; Lee, S; Barg, FK; Castillo, M; Dowshen, N	2017	JOURNAL OF ADOLESCENT HEALTH	10.1016/j.jadohealth.2016.12.004	#687	1,2,3
Roadblocks to PrEP: What Medical Records Reveal About Access to HIV Pre-exposure Prophylaxis	Skolnik, AA; Bokhour, BG; Gifford, AL; Wilson, BM; Van Epps, P	2020	JOURNAL OF GENERAL INTERNAL MEDICINE	10.1007/s11606-019-05475-9	#688	1,2,3
Stigma Determines Antiretroviral Adherence in Adults With HIV in Myanmar	Aung, S; Hardy, N; Chrysanthopoulou, SA; Kyaw, A; Tun, MS; Aung, KW; Rana, A; Kantor, R	2022	JAIDS-JOURNAL OF ACQUIRED IMMUNE DEFICIENCY SYNDROMES	10.1097/QAI.0000000000002813	#689	1,2,3
Understanding Global HIV Stigma and Discrimination: Are Contextual Factors Sufficiently Studied? (GAP(RESEARCH))	Tran, BX; Phan, HT; Latkin, CA; Nguyen, HLT; Hoang, CL; Ho, CSH; Ho, RCM	2019	INTERNATIONAL JOURNAL OF ENVIRONMENTAL RESEARCH AND PUBLIC HEALTH	10.3390/ijerph16111899	#691	1,2,3
An Exploratory Study of Stigma and Discrimination among People Living with HIV/AIDS in Abuja Municipal Area Council, Nigeria	Oduenyi, C; Ugwa, E; Ojukwu, Z; Ojukwu-Ajasigwe, J	2019	AFRICAN JOURNAL OF REPRODUCTIVE HEALTH	10.29063/ajrh2019/v23i1.9	#692	1,2,3
Correlates of Social Exclusion and Negative Labeling and Devaluation of People Living with HIV/AIDS in Rural Settings: Evidence from a General Household Survey in Zambezia Province, Mozambique	Mukolo, A; Blevins, M; Victor, B; Vaz, LME; Sidat, M; Vergara, A	2013	PLOS ONE	10.1371/journal.pone.0075744	#693	1,2,3
Association between HIV stigma and antiretroviral therapy adherence among adults living with HIV: baseline findings from the HPTN 071 (PopART) trial in Zambia and South Africa	HPTN 071 PopART Study Team; Jones, HS; Floyd, S; Stangl, A; Bond, V; Hoddinott, G; Pliakas, T; Bwalya, J; Mandla, N; Moore, A; Donnell, D; Bock, P; Fidler, S; Hayes, R; Ayles, H; Hargreaves, JR	2020	TROPICAL MEDICINE & INTERNATIONAL HEALTH	10.1111/tmi.13473	#696	1,2
HIV STIGMA EXPERIENCED BY YOUNG MEN WHO HAVE SEX WITH MEN (MSM) LIVING WITH HIV INFECTION	Jeffries, WL; Townsend, ES; Gelaude, DJ; Torrone, EA; Gasiorowicz, M; Bertolli, J	2015	AIDS EDUCATION AND PREVENTION	10.1521/aeap.2015.27.1.58	#697	1,2,3
Evaluation of a Community Health Worker Intervention to Reduce HIV/AIDS Stigma and Increase HIV Testing Among Underserved Latinos in the Southwestern US	Rios-Ellis, B; Becker, D; Espinoza, L; Nguyen-Rodriguez, S; Diaz, G; Carricchi, A; Galvez, G; Garcia, M	2015	PUBLIC HEALTH REPORTS	10.1177/003335491513000509	#1055	1,3
Psychological Distress, Felt Stigma, and HIV Prevention in a National Probability Sample of Sexual Minority Men	Krueger, EA; Holloway, IW; Lightfoot, M; Lin, A; Hammack, PL; Meyer, IH	2020	LGBT HEALTH	10.1089/lgbt.2019.0280	#1056	1,2,3
Gender Differences and Psychosocial Factors Associated with Problem Drinking Among Adults Enrolling in HIV Care in Tanzania	Parcesepe, AM; Nash, D; Tymejczyk, O; Reidy, W; Kulkarni, SG; Elul, B	2019	AIDS AND BEHAVIOR	10.1007/s10461-018-2340-x	#703	1,2,3
Internalized HIV stigma, bullying, major depressive disorder, and high-risk suicidality among HIV-positive adolescents in rural Uganda	Ashaba, S; Cooper-Vince, C; Maling, S; Rukundo, GZ; Akena, D; Tsai, AC	2018	GLOBAL MENTAL HEALTH	10.1017/gmh.2018.15	#705	1,2,3
Understanding internalized HIV/AIDS-related stigmas in the Dominican Republic: a short report	Rael, CT; Hampanda, K	2016	AIDS CARE-PSYCHOLOGICAL AND SOCIO-MEDICAL ASPECTS OF AIDS/HIV	10.1080/09540121.2015.1095277	#706	1,2,3
PrEP 1.0 and Beyond: Optimizing a Biobehavioral Intervention	Mayer, KH; Allan-Blitz, LT	2019	JAIDS-JOURNAL OF ACQUIRED IMMUNE DEFICIENCY SYNDROMES	10.1097/QAI.0000000000002169	#709	1,2,3
Pre-exposure Prophylaxis Uptake, Adherence, and Persistence: A Narrative Review of Interventions in the US	Garrison, LE; Haberer, JE	2021	AMERICAN JOURNAL OF PREVENTIVE MEDICINE	10.1016/j.amepre.2021.04.036	#711	1,2
Facilitators and barriers to medication adherence in an HIV prevention study among men who have sex with men in the iPrEx study in Chiang Mai, Thailand	Tangmunkongvorakul, A; Chariyalertsak, S; Amico, KR; Saokhieo, P; Wannalak, V; Sangangamsakun, T; Goicochea, P; Grant, R	2013	AIDS CARE-PSYCHOLOGICAL AND SOCIO-MEDICAL ASPECTS OF AIDS/HIV	10.1080/09540121.2012.748871	#712	1,2,3
Stigma among key populations living with HIV in the Dominican Republic: experiences of people of Haitian descent, MSM, and female sex workers	Yam, EA; Pulerwitz, J; Almonte, D; Garcia, F; Del Valle, A; Colom, A; McClair, TL; Dolores, Y	2020	AIDS	10.1097/QAD.0000000000002642	#713	1,2,3
HIV prevention needs for men who have sex with men in Swaziland	Sithole, B	2017	AJAR-AFRICAN JOURNAL OF AIDS RESEARCH	10.2989/16085906.2017.1379420	#714	1,2,3
Characterizing Racial Differences of Mental Health Burdens, Psychosocial Determinants, and Impacts on HIV Prevention Outcomes Among Young Men Who have Sex With Men: a Community-based Study in Two US Cities	Liu, Y; Brown, L; Przybyla, S; Bleasdale, J; Mitchell, J; Zhang, C	2022	JOURNAL OF RACIAL AND ETHNIC HEALTH DISPARITIES	10.1007/s40615-021-01052-1	#715	1,2,3
AIDS fighter health defense: protocol for a randomized controlled trial to test a game-based intervention to improve adolescents' AIDS prevention ability	Tang, J; Chen, YH; Yu, XL; Ren, JL; Li, M; Luo, Y; Xie, H; Wen, J	2021	BMC INFECTIOUS DISEASES	10.1186/s12879-021-06161-0	#718	2,3
Adolescent pre-exposure prophylaxis for HIV prevention: current perspectives	Machado, DM; Carvalho, AMD; Riera, R	2017	ADOLESCENT HEALTH MEDICINE AND THERAPEUTICS	10.2147/AHMT.S112757	#719	1,2,3
AIDS- and sexuality-related stigmas underlying the use of post-exposure prophylaxis for HIV in Brazil: findings from a multicentric study	Ferraz, D; Couto, MT; Zucchi, EM; Calazans, GJ; dos Santos, LA; Mathias, A; Grangeiro, A	2019	SEXUAL AND REPRODUCTIVE HEALTH MATTERS	10.1080/26410397.2019.1650587	#720	1,2
The impact of China-to-US immigration on structural and cultural determinants of HIV-related stigma: implications for HIV care of Chinese immigrants	Becker, TD; Poku, OB; Chen, XL; Wong, J; Mandavia, A; Huang, MD; Chen, YQ; Huang, D; Ngo, H; Yang, LH	2022	ETHNICITY & HEALTH	10.1080/13557858.2020.1791316	#721	1,2,3
Stigma against People Living with HIV/AIDS in China: Does the Route of Infection Matter?	Zhang, C; Li, XM; Liu, Y; Qiao, S; Zhang, LY; Zhou, YJ; Tang, ZZ; Shen, ZY; Chen, Y	2016	PLOS ONE	10.1371/journal.pone.0151078	#722	1,2,3
HIV stigma and unprotected sex among PLWH in KwaZulu-Natal, South Africa: a longitudinal exploration of mediating mechanisms	Earnshaw, VA; Smith, LR; Shuper, PA; Fisher, WA; Cornman, DH; Fisher, JD	2014	AIDS CARE-PSYCHOLOGICAL AND SOCIO-MEDICAL ASPECTS OF AIDS/HIV	10.1080/09540121.2014.938015	#973	1,2,3
Ten Things We Need to Do to Achieve the Goals of the End the HIV Epidemic Plan for America	Kelly, JA	2019	JAIDS-JOURNAL OF ACQUIRED IMMUNE DEFICIENCY SYNDROMES	10.1097/QAI.0000000000002166	#725	1,2,3
Complex and Conflicting Social Norms: Implications for Implementation of Future HIV Pre-Exposure Prophylaxis (PrEP) Interventions in Vancouver, Canada	Knight, R; Small, W; Carson, A; Shoveller, J	2016	PLOS ONE	10.1371/journal.pone.0146513	#726	1,2,3
Internalised and Social Experiences of HIV-Induced Stigma and Discrimination in Urban Ghana	Mumin, AA; Gyasi, RM; Segbefia, AY; Forkuor, D; Ganle, JK	2018	GLOBAL SOCIAL WELFARE	10.1007/s40609-018-0111-2	#728	1,2,3
Feasibility of Four Interventions to Improve Treatment Adherence in Migrants Living with HIV in The Netherlands	Been, SK; van de Vijver, DAMC; Smit, J; Bassant, N; Pogany, K; Stutterheim, SE; Verbon, A	2020	DIAGNOSTICS	10.3390/diagnostics10110980	#960	1,3
Intersectional Stigma and Multi-Level Barriers to HIV Testing Among Foreign-Born Black Men From the Caribbean	Taylor, TN; DeHovitz, J; Hirshfield, S	2020	FRONTIERS IN PUBLIC HEALTH	10.3389/fpubh.2019.00373	#730	1,2,3
Perceived and experienced stigma among people living with HIV: Examining the role of prior stigmatization on reasons for and against future disclosures	Catona, D; Greene, K; Magsamen-Conrad, K; Carpenter, A	2016	JOURNAL OF APPLIED COMMUNICATION RESEARCH	10.1080/00909882.2016.1155726	#731	1,2,3
Leveraging social networks of Black women in beauty salons to improve uptake of pre-exposure prophylaxis	Randolph, SD; Johnson, R; Meyers, D; Washington, D; Saint-Hillaire, L	2021	HEALTH EDUCATION JOURNAL	10.1177/0017896920959383	#732	1,2
Unsafe law: health, rights and the legal response to HIV	Weait, M	2013	INTERNATIONAL JOURNAL OF LAW IN CONTEXT	10.1017/S1744552313000293	#733	1,2,3
Cognitive, Psychosocial, and Sociodemographic Predictors of Willingness to Use HIV Pre-Exposure Prophylaxis Among Chinese Men Who Have Sex with Men	Jackson, T; Huang, AL; Chen, H; Gao, X; Zhong, XN; Zhang, Y	2012	AIDS AND BEHAVIOR	10.1007/s10461-012-0188-z	#734	1,2,3
Preventing HIV among adolescents with oral PrEP: observations and challenges in the United States and South Africa	Hosek, S; Celum, C; Wilson, CM; Kapogiannis, B; Delany-Moretlwe, S; Bekker, LG	2016	JOURNAL OF THE INTERNATIONAL AIDS SOCIETY	10.7448/IAS.19.7.21107	#735	1,2,3
Primary and Secondary HIV Prevention Among Persons with Severe Mental Illness: Recent Findings	Hobkirk, AL; Towe, SL; Lion, R; Meade, CS	2015	CURRENT HIV/AIDS REPORTS	10.1007/s11904-015-0294-4	#736	1,2,3
Dyadic Influences on Pre-exposure Prophylaxis (PrEP) Use and Attitudes Among Male Couples	Stephenson, R; Chavanduka, TMD; Sullivan, SP; Mitchell, JW	2022	AIDS AND BEHAVIOR	10.1007/s10461-021-03389-4	#737	1,2,3
Self-esteem and antiretroviral therapy adherence among young people living with HIV: An exploratory serial mediation analysis	Nyamaruze, P; Govender, K; Cowden, RG	2021	SOUTH AFRICAN JOURNAL OF SCIENCE	10.17159/sajs.2021/8354	#738	1,2,3
Consequences of Drug Abuse and HIV/AIDS in China: Recommendations for Integrated Care of HIV-Infected Drug Users	Li, XH; He, GP; Wang, HH; Williams, AB	2009	AIDS PATIENT CARE AND STDS	10.1089/apc.2009.0015	#739	1,2,3
Predictors of Anticipated PrEP Stigma among Women with Self-Reported Problematic Substance Use: Implications for Engaging Women in the PrEP Care Continuum	Heads, AM; Hill, MJ; Suchting, R; Yammine, L; Gilmore-Thomas, A	2021	ARCHIVES OF SEXUAL BEHAVIOR	10.1007/s10508-021-02031-7	#740	1,2
Understanding Structural Barriers to Accessing HIV Testing and Prevention Services Among Black Men Who Have Sex with Men (BMSM) in the United States	Levy, ME; Wilton, L; Phillips, G; Glick, SN; Kuo, I; Brewer, RA; Elliott, A; Watson, C; Magnus, M	2014	AIDS AND BEHAVIOR	10.1007/s10461-014-0719-x	#741	1,2,3
Does internalized racism matter in HIV risk? Correlates of biomedical HIV prevention interventions among Black men who have sex with men in the United States	Whitfield, DL	2020	AIDS CARE-PSYCHOLOGICAL AND SOCIO-MEDICAL ASPECTS OF AIDS/HIV	10.1080/09540121.2020.1753007	#742	1,2,3
Substance Use Stigma and Antiretroviral Therapy Adherence Among a Drug-Using Population Living with HIV	Stringer, KL; Marotta, P; Baker, E; Turan, B; Kempf, MC; Drentea, P; Stepanikova, I; Turan, JM	2019	AIDS PATIENT CARE AND STDS	10.1089/apc.2018.0311	#743	1,2,3
Association of Condom Use Advocacy with Perceived Condom Use Among Social Network Members: The Mediating Role of Advocates' Internalized HIV Stigma and Own Condom Use	Wagner, GJ; Bogart, LM; Klein, DJ; Green, HD; Nampiima, J; Kambugu, A; Matovu, JKB	2022	AIDS AND BEHAVIOR	10.1007/s10461-022-03601-z	#744	1,2,3
How Stigma Toward Anal Sexuality Promotes Concealment and Impedes Health-Seeking Behavior in the US Among Cisgender Men Who Have Sex with Men	Kutner, BA; Simoni, JM; Aunon, FM; Creegan, E; Balan, IC	2021	ARCHIVES OF SEXUAL BEHAVIOR	10.1007/s10508-019-01595-9	#745	1,2,3
Creating a Theoretically Grounded Gaming App to Increase Adherence to Pre-Exposure Prophylaxis: Lessons From the Development of the Viral Combat Mobile Phone Game	Whiteley, L; Mena, L; Craker, LK; Healy, MG; Brown, LK	2019	JMIR SERIOUS GAMES	10.2196/11861	#746	1,2,3
Marginalization and Community Perception of HIV Care, Treatment, and Support on Mfangano Island, Kenya	Chang, A; Fiorella, KJ; Hickey, MD; Salmen, CR; Bukusi, EA; Cohen, CR; Auerswald, CL	2018	PROGRESS IN COMMUNITY HEALTH PARTNERSHIPS-RESEARCH EDUCATION AND ACTION	10.1353/cpr.2018.0032	#747	1,2,3
Perceptions of HIV Pre-Exposure Prophylaxis Among Young, Black Men Who Have Sex with Men	Elopre, L; McDavid, C; Brown, A; Shurbaji, S; Mugavero, MJ; Turan, JM	2018	AIDS PATIENT CARE AND STDS	10.1089/apc.2018.0121	#748	1,2,3
Vital Voices: HIV Prevention and Care Interventions Developed for Disproportionately Affected Communities by Historically Underrepresented, Early-Career Scientists	Sutton, MY; Martinez, O; Brawner, BM; Prado, G; Camacho-Gonzalez, A; Estrada, Y; Payne-Foster, P; Rodriguez-Diaz, CE; Hussen, SA; Lanier, Y; van den Berg, JJ; Malave-Rivera, SM; Hickson, DA; Fields, EL	2021	JOURNAL OF RACIAL AND ETHNIC HEALTH DISPARITIES	10.1007/s40615-020-00908-2	#749	1,2,3
Association between Perceived Discrimination in Healthcare Settings and HIV Medication Adherence: Mediating Psychosocial Mechanisms	Turan, B; Rogers, AJ; Rice, WS; Atkins, GC; Cohen, MH; Wilson, TE; Adimora, AA; Merenstein, D; Adedimeji, A; Wentz, EL; Ofotokun, I; Metsch, L; Tien, PC; Johnson, MO; Turan, JM; Weiser, SD	2017	AIDS AND BEHAVIOR	10.1007/s10461-017-1957-5	#750	1,2,3
Acceptance and Compassion-Based Group Therapy to Reduce HIV Stigma	Skinta, MD; Lezama, M; Wells, G; Dilley, JW	2015	COGNITIVE AND BEHAVIORAL PRACTICE	10.1016/j.cbpra.2014.05.006	#752	1,2,3
A scoping review of health-related stigma outcomes for high-burden diseases in low- and middle-income countries	Kane, JC; Elafros, MA; Murray, SM; Mitchell, EMH; Augustinavicius, JL; Causevic, S; Baral, SD	2019	BMC MEDICINE	10.1186/s12916-019-1250-8	#753	1,2,3
Preexposure prophylaxis-related stigma: strategies to improve uptake and adherence - a narrative review	Haire, BG	2015	HIV AIDS-RESEARCH AND PALLIATIVE CARE	10.2147/HIV.S72419	#754	1,2,3
Social Support, Food Insecurity, and HIV Stigma Among Men Living with HIV in Rural Southwestern Uganda: A Cross-Sectional Analysis	Arinaitwe, I; Amutuhaire, H; Atwongyeire, D; Tusingwire, E; Kawungezi, PC; Rukundo, GZ; Ashaba, S	2021	HIV AIDS-RESEARCH AND PALLIATIVE CARE	10.2147/HIV.S316174	#756	1,2,3
Social Media and HIV: A Systematic Review of Uses of Social Media in HIV Communication	Taggart, T; Grewe, ME; Conserve, DF; Gliwa, C; Isler, MR	2015	JOURNAL OF MEDICAL INTERNET RESEARCH	10.2196/jmir.4387	#757	1,2,3
Stigma and HIV service access among transfeminine and gender diverse women in South Africa - a narrative analysis of longitudinal qualitative data from the HPTN 071 (PopART) trial	HPTN 071 PopART Study Team; de Villiers, L; Thomas, A; Jivan, D; Hoddinott, G; Hargreaves, JR; Bond, V; Stangl, A; Bock, P; Reynolds, L	2020	BMC PUBLIC HEALTH	10.1186/s12889-020-09942-5	#758	1,2,3
Managing HIV among serodiscordant heterosexual couples: serostatus, stigma and sex	van der Straten, A; Vernon, KA; Knight, KR; Gomez, CA; Padian, NS	1998	AIDS CARE-PSYCHOLOGICAL AND SOCIO-MEDICAL ASPECTS OF AIDS/HIV	10.1080/09540129848406	#759	1,2,3
Cognitive reorganization and stigmatization among persons with HIV	Abel, E; Rew, L; Gortner, EM; Delville, CL	2004	JOURNAL OF ADVANCED NURSING	10.1111/j.1365-2648.2004.03134.x	#760	1,2,3
Decentralizing the delivery of HIV pre-exposure prophylaxis (PrEP) through family physicians and sexual health clinic nurses: a dissemination and implementation study protocol	Sharma, M; Chris, A; Chan, A; Knox, DC; Wilton, J; McEwen, O; Mishra, S; Grace, D; Rogers, T; Bayoumi, AM; Maxwell, J; Shahin, R; Bogoch, I; Gilbert, M; Tan, DHS	2018	BMC HEALTH SERVICES RESEARCH	10.1186/s12913-018-3324-2	#761	1,2,3
The causal effect of education on HIV stigma in Uganda: Evidence from a natural experiment	Tsai, AC; Venkataramani, AS	2015	SOCIAL SCIENCE & MEDICINE	10.1016/j.socscimed.2015.08.009	#762	1,2,3
Reducing shame in a game that predicts HIV risk reduction for young adult men who have sex with men: a randomized trial delivered nationally over the web	Christensen, JL; Miller, LC; Appleby, PR; Corsbie-Massay, C; Godoy, CG; Marsella, SC; Read, SJ	2013	JOURNAL OF THE INTERNATIONAL AIDS SOCIETY	10.7448/IAS.16.3.18716	#763	2,3
Understanding Adherence to Daily and Intermittent Regimens of Oral HIV Pre-exposure Prophylaxis Among Men Who Have Sex with Men in Kenya	Mugo, PM; Sanders, EJ; Mutua, G; van der Elst, E; Anzala, O; Barin, B; Bangsberg, DR; Priddy, FH; Haberer, JE	2015	AIDS AND BEHAVIOR	10.1007/s10461-014-0958-x	#767	1,2,3
Impact of HIV-related stigma on treatment adherence: systematic review and meta-synthesis	Katz, IT; Ryu, AE; Onuegbu, AG; Psaros, C; Weiser, SD; Bangsberg, DR; Tsai, AC	2013	JOURNAL OF THE INTERNATIONAL AIDS SOCIETY	10.7448/IAS.16.3.18640	#775	1,2,3
The Relationship Between Sexual Minority Stigma and Sexual Health Risk Behaviors Among HIV-Positive Older Gay and Bisexual Men	Emlet, CA; Fredriksen-Goldsen, KI; Kim, HJ; Hoy-Ellis, C	2017	JOURNAL OF APPLIED GERONTOLOGY	10.1177/0733464815591210	#776	1,2,3
What'sPrEP?: peer navigator acceptability among minority MSM in Washington	Pagkas-Bather, J; Jaramillo, J; Henry, J; Grandberry, V; Ramirez, LF; Cervantes, L; Stekler, JD; Andrasik, MP; Graham, SM	2020	BMC PUBLIC HEALTH	10.1186/s12889-020-8325-5	#777	1,2,3
Increasing HIV/AIDS knowledge among urban ethnic minority youth: Findings from a community-based prevention intervention program	Lardier, DT; Opara, I; Reid, RJ; Garcia-Reid, P; Herrera, A; Cantu, I	2021	JOURNAL OF HIV-AIDS & SOCIAL SERVICES	10.1080/15381501.2021.1910097	#778	1,2,3
Stigma Reduction Among African American Women With HIV: UNITY Health Study	Rao, D; Kemp, CG; Huh, D; Nevin, PE; Turan, J; Cohn, SE; Simoni, JM; Andrasik, M; Molina, Y; Mugavero, MJ; French, AL	2018	JAIDS-JOURNAL OF ACQUIRED IMMUNE DEFICIENCY SYNDROMES	10.1097/QAI.0000000000001673	#779	1,3
Factors Determining South African Construction Workers' Prejudice towards and Discrimination against HIV plus Persons	Bowen, P; Govender, R; Edwards, P; Cattell, K; Street, A	2015	JOURNAL OF CONSTRUCTION ENGINEERING AND MANAGEMENT	10.1061/(ASCE)CO.1943-7862.0000995	#780	1,2,3
A rapid review of pre-exposure prophylaxis for HIV in the Asia-Pacific region: recommendations for scale up and future directions	Haldar, P; Reza-Paul, S; Daniel, RA; Lazarus, L; Rewari, BB; Lorway, R; Steen, R	2021	SEXUAL HEALTH	10.1071/SH20058	#781	1,2,3
Community development and HIV/STI-related vulnerability among female sex workers in Rio de Janeiro, Brazil	Kerrigan, D; Telles, P; Torres, H; Overs, C; Castle, C	2008	HEALTH EDUCATION RESEARCH	10.1093/her/cym011	#784	1,2,3
'PrEP should be for men only': Young heterosexual men's views on PrEP in rural South Africa	Hannaford, A; Lim, J; Moll, AP; Khoza, B; Shenoi, SV	2020	GLOBAL PUBLIC HEALTH	10.1080/17441692.2020.1744680	#785	1,2,3
Global action to reduce HIV stigma and discrimination	Grossman, CI; Stangl, AL	2013	JOURNAL OF THE INTERNATIONAL AIDS SOCIETY	10.7448/IAS.16.3.18881	#786	1,2,3
A cross sectional study: the knowledge, attitude, perception, misconception and views (KAPMV) of adult family members of people living with human immune virus-HIV acquired immune deficiency syndrome-AIDS (PLWHA)	Bhagavathula, AS; Bandari, DK; Elnour, AA; Ahmad, A; Khan, MU; Baraka, M; Hamad, F; Shehab, A	2015	SPRINGERPLUS	10.1186/s40064-015-1541-2	#788	1,2,3
Knowledge, attitude and practice assessment of construction workers for HIV/AIDS in Sri Lanka	Kanda, K; Obayashi, Y; Ditangco, RA; Matibag, GC; Yamashina, H; Okumura, S; Silva, KT; Tamashiro, H	2009	JOURNAL OF INFECTION IN DEVELOPING COUNTRIES	10.3855/jidc.553	#789	1,2,3
Depression, social support, and stigma as predictors of quality of life over time: results from an Asha-based HIV/AIDS intervention in India	Garfin, DR; Shin, SS; Ekstrand, ML; Yadav, K; Carpenter, CL; Sinha, S; Nyamathi, AM	2019	AIDS CARE-PSYCHOLOGICAL AND SOCIO-MEDICAL ASPECTS OF AIDS/HIV	10.1080/09540121.2018.1563281	#790	1,2,3
TEACHING INTERVENTION TO ENHANCE HIV INFECTION AWARENESS IN A BIOMEDICAL SCIENCE DEGREE	Pena-Fernandez, A; Pena, MA; Escalera, JB	2018	11TH INTERNATIONAL CONFERENCE OF EDUCATION, RESEARCH AND INNOVATION (ICERI2018)		#791	1,2,3
Community beliefs, HIV stigma, and depression among adolescents living with HIV in rural Uganda	Ashaba, S; Cooper-Vincen, CE; Vorechovska, D; Rukundo, GZ; Maling, S; Akena, D; Tsai, AC	2019	AJAR-AFRICAN JOURNAL OF AIDS RESEARCH	10.2989/16085906.2019.1637912	#792	1,2,3
Women's views on communication with health care providers about pre-exposure prophylaxis (PrEP) for HIV prevention	Jackson, GY; Darlington, CK; Tieu, HV; Brawner, BM; Flores, DD; Bannon, JA; Davis, A; Frye, V; Chittamuru, D; Gugerty, P; Koblin, BA; Teitelman, AM	2022	CULTURE HEALTH & SEXUALITY	10.1080/13691058.2021.1877824	#793	1,2,3
"Not human, dead already": Perceptions and experiences of drug -related stigma among opioid-using young adults from the former Soviet Union living in the US	Gunn, A; Guarino, H	2016	INTERNATIONAL JOURNAL OF DRUG POLICY	10.1016/j.drugpo.2016.10.012	#794	1,2,3
Pre-Exposure Prophylaxis to Prevent HIV Infection: Current Status, Future Opportunities and Challenges	Krakower, DS; Mayer, KH	2015	DRUGS	10.1007/s40265-015-0355-4	#795	1,2,3
A Systematic Mixed Studies Review of the Intersections of Social-Ecological Factors and HIV Stigma in People Living With HIV in the US South	Ingram, L; Stafford, C; Deming, ME; Anderson, JD; Robillard, A; Li, XM	2019	JANAC-JOURNAL OF THE ASSOCIATION OF NURSES IN AIDS CARE	10.1097/JNC.0000000000000076	#796	1,2,3
PrEP Stigma, HIV Stigma, and Intention to Use PrEP Among Women in New York City and Philadelphia	Chittamuru, D; Frye, V; Koblin, BA; Brawner, B; Tieu, HV; Davis, A; Teitelman, A	2020	STIGMA AND HEALTH	10.1037/sah0000194	#797	1,2
Blocking the Benefit of Group-Based HIV-Prevention Efforts during Adolescence: The Problem of HIV-Related Stigma	Barker, DH; Swenson, RR; Brown, LK; Stanton, BF; Vanable, PA; Carey, MP; Valois, RF; DiClemente, RJ; Salazar, LF; Romer, D	2012	AIDS AND BEHAVIOR	10.1007/s10461-011-0101-1	#799	1,2,3
Assessment of HIV/AIDS Prevention of Rural African American Baptist Leaders: Implications for Effective Partnerships for Capacity Building in American Communities	Foster, PP; Cooper, K; Parton, JM; Meeks, JO	2011	JOURNAL OF THE NATIONAL MEDICAL ASSOCIATION	10.1016/S0027-9684(15)30313-8	#800	1,2,3
Stigma, gay men and biomedical prevention: the challenges and opportunities of a rapidly changing HIV prevention landscape	Brown, G; Leonard, W; Lyons, A; Power, J; Sander, D; McColl, W; Johnson, R; James, C; Hodson, M; Carman, M	2017	SEXUAL HEALTH	10.1071/SH16052	#801	1,2,3
Promoting Transformative Community Change for Equitable Health: Peer Education and Intervention for Pre-Exposure HIV Prophylaxis	Terui, S; Huang, JG; Goldsmith, JV; Blackard, D; Yang, YY; Miller, C	2020	JOURNAL OF HEALTH COMMUNICATION	10.1080/10810730.2020.1730526	#802	1,2,3
Mixed method approach for determining factors associated with late presentation to HIV/AIDS care in southern India	Yadav, UN; Chandrasekharan, V; Guddattu, V; Gruiskens, JRJH	2016	JOURNAL OF POSTGRADUATE MEDICINE	10.4103/0022-3859.183169	#803	1,2,3
Individual attitudes and perceived social norms: Reports on HIV/AIDS-related stigma among service providers in China	Li, L; Liang, LJ; Lin, CQ; Wu, ZY; Wen, Y	2009	INTERNATIONAL JOURNAL OF PSYCHOLOGY	10.1080/00207590802644774	#804	1,2,3
'They say God punishes people with HIV': experiences of stigma and discrimination among adults with HIV in Dili, Timor-Leste	Williams, K; Haire, BG; Nathan, S	2017	CULTURE HEALTH & SEXUALITY	10.1080/13691058.2017.1293845	#806	1,2,3
Exploring Perceived Barriers and Facilitators of PrEP Uptake among Young People in Uganda, Zimbabwe, and South Africa	Muhumuza, R; Ssemata, AS; Kakande, A; Ahmed, N; Atujuna, M; Nomvuyo, M; Bekker, LG; Dietrich, JJ; Tshabalala, G; Hornschuh, S; Maluadzi, M; Chibanda-Stranix, L; Nematadzira, T; Weiss, HA; Nash, S; Fox, J; Seeley, J	2021	ARCHIVES OF SEXUAL BEHAVIOR	10.1007/s10508-020-01880-y	#807	1,2,3
A Scoping Review of HIV Pre-exposure Prophylaxis Stigma and Implications for Stigma-Reduction Interventions for Men and Transwomen Who Have Sex with Men (Jan, 10.1007/s10461-020-03135-2, 2021)	Rosengren, AL; Lelutiu-Weinberger, C; Woodhouse, EW; Sandanapitchai, P; Hightow-Weidman, LB	2021	AIDS AND BEHAVIOR	10.1007/s10461-021-03163-6	#808	1,2,3
HIV Prevention Among Transgender Populations: Knowledge Gaps and Evidence for Action	Poteat, T; Malik, M; Scheim, A; Elliott, A	2017	CURRENT HIV/AIDS REPORTS	10.1007/s11904-017-0360-1	#809	1,2,3
HEALTH-RELATED QUALITY OF LIFE AND ANTIRETROVIRAL THERAPY IN KWAZULU-NATAL, SOUTH AFRICA	Peltzer, K	2012	SOCIAL BEHAVIOR AND PERSONALITY	10.2224/sbp.2012.40.2.267	#811	1,2,3
Preferences for Injectable PrEP Among Young US Cisgender Men and Transgender Women and Men Who Have Sex with Men	Biello, KB; Hosek, S; Drucker, MT; Belzer, M; Mimiaga, MJ; Marrow, E; Coffey-Esquivel, J; Brothers, J; Mayer, KH	2018	ARCHIVES OF SEXUAL BEHAVIOR	10.1007/s10508-017-1049-7	#813	1,2,3
Depression and coping strategies among Vietnamese women living with HIV: A qualitative study	Bhadra, NM; Hershow, RB; Ha, TV; Pence, BW; Mai, NVT; Go, VF	2020	GLOBAL PUBLIC HEALTH	10.1080/17441692.2020.1731566	#814	1,2,3
Medication-assisted treatment and HIV/AIDS: aspects in treating HIV-infected drug users	Bruce, RD; Kresina, TF; McCance-Katz, EF	2010	AIDS	10.1097/QAD.0b013e32833407d3	#815	1,2,3
PrEP reminds me that I am the one to take responsibility of my life: a qualitative study exploring experiences of and attitudes towards pre-exposure prophylaxis use by women in Eswatini	Bjertrup, PJ; Mmema, N; Dlamini, V; Ciglenecki, I; Mpala, Q; Matse, S; Kerschberger, B; Wringe, A	2021	BMC PUBLIC HEALTH	10.1186/s12889-021-10766-0	#816	1,2,3
Multiple forms of discrimination and internalized stigma compromise retention in HIV care among adolescents: findings from a South African cohort	Pantelic, M; Casale, M; Cluver, L; Toska, E; Moshabela, M	2020	JOURNAL OF THE INTERNATIONAL AIDS SOCIETY	10.1002/jia2.25488	#818	1,2,3
HIV, Gender, Race, Sexual Orientation, and Sex Work: A Qualitative Study of Intersectional Stigma Experienced by HIV-Positive Women in Ontario, Canada	Logie, CH; James, L; Tharao, W; Loutfy, MR	2011	PLOS MEDICINE	10.1371/journal.pmed.1001124	#819	1,2,3
Lay counsellor-based risk reduction intervention with HIV positive diagnosed patients at public HIV counselling and testing sites in Mpumalanga, South Africa	Peltzer, K; Tabane, C; Matseke, G; Simbayi, L	2010	EVALUATION AND PROGRAM PLANNING	10.1016/j.evalprogplan.2010.03.002	#820	1,2,3
Stigma and discrimination experienced by people living with HIV in Togo, in 2013	Saka, B; Tchounga, B; Ekouevi, DK; Sehonou, C; Sewu, E; Dokla, A; Maboudou, A; Kassankogno, Y; Pitche, VP	2017	SANTE PUBLIQUE	10.3917/spub.176.0897	#823	1,2,3
Stigma reduction in relation to HIV test uptake in low- and middle-income countries: a realist review	Thapa, S; Hannes, K; Cargo, M; Buve, A; Peters, S; Dauphin, S; Mathei, C	2018	BMC PUBLIC HEALTH	10.1186/s12889-018-6156-4	#824	1,2,3
Empowering With PrEP (E-PrEP), a Peer-Led Social Media-Based Intervention to Facilitate HIV Preexposure Prophylaxis Adoption Among Young Black and Latinx Gay and Bisexual Men: Protocol for a Cluster Randomized Controlled Trial	Patel, VV; Ginsburg, Z; Golub, SA; Horvath, KJ; Rios, N; Mayer, KH; Kim, RS; Arnsten, JH	2018	JMIR RESEARCH PROTOCOLS	10.2196/11375	#825	2,3
Quality of life in HIV-infected women in the south-eastern United States	Sowell, RL; Seals, BF; Moneyham, L; Demi, A; Cohen, L; Brake, S	1997	AIDS CARE-PSYCHOLOGICAL AND SOCIO-MEDICAL ASPECTS OF AIDS/HIV	10.1080/713613191	#826	1,2,3
Internalized HIV Stigma and Pain among Women with HIV in the United States: The Mediating Role of Depressive Symptoms	Crockett, KB; Esensoy, TA; Johnson, MO; Neilands, TB; Kempf, MC; Konkle-Parker, D; Wingood, G; Tien, PC; Cohen, M; Wilson, TE; Logie, CH; Sosanya, O; Plankey, M; Golub, E; Adimora, AA; Parish, C; Weiser, SD; Tura, JM; Turan, B	2020	AIDS AND BEHAVIOR	10.1007/s10461-020-02919-w	#827	1,2,3
A systematic review of stigma in sexual and gender minority health interventions	Layland, EK; Carter, JA; Perry, NS; Cienfuegos-Szalay, J; Nelson, KM; Bonner, CP; Rendina, HJ	2020	TRANSLATIONAL BEHAVIORAL MEDICINE	10.1093/tbm/ibz200	#828	1,2,3
Hepatitis C testing for people who inject drugs in the United Kingdom: Why is uptake so low?	Harris, M; McDonald, B; Rhodes, T	2014	DRUGS-EDUCATION PREVENTION AND POLICY	10.3109/09687637.2014.899988	#829	1,2,3
Sexual Health, HIV Care and Pre-exposure Prophylaxis in the African Immigrant Population: A Needs Assessment	Okoro, ON; Whitson, SO	2020	JOURNAL OF IMMIGRANT AND MINORITY HEALTH	10.1007/s10903-019-00873-x	#830	1,2,3
A Qualitative Study: The Journey to Self-Acceptance of Sexual Identity among Young, Black MSM in the South	Elopre, L; Hussen, SA; Ott, C; Mugavero, MJ; Turan, JM	2021	BEHAVIORAL MEDICINE	10.1080/08964289.2020.1870428	#833	1,2,3
PrEP Discontinuation and Prevention-Effective Adherence: Experiences of PrEP Users in Ugandan HIV Serodiscordant Couples	Gilbert, HN; Wyatt, MA; Pisarski, EE; Muwonge, TR; Heffron, R; Katabira, ET; Celum, CL; Baeten, JM; Haberer, JE; Ware, NC	2019	JAIDS-JOURNAL OF ACQUIRED IMMUNE DEFICIENCY SYNDROMES	10.1097/QAI.0000000000002139	#834	1,2,3
'Vive': Designing an Intervention to Improve Timely HIV Diagnosis Among Latino Immigrant Men	Grieb, SD; Flores-Miller, A; Gulledge, N; Clifford, R; Page, K	2016	PROGRESS IN COMMUNITY HEALTH PARTNERSHIPS-RESEARCH EDUCATION AND ACTION	10.1353/cpr.2016.0043	#835	1,2,3
Social, structural, behavioral and clinical factors influencing retention in Pre-Exposure Prophylaxis (PrEP) care in Mississippi	Arnold, T; Brinkley-Rubinstein, L; Chan, PA; Perez-Brumer, A; Bologna, ES; Beauchamps, L; Johnson, K; Mena, L; Nunn, A	2017	PLOS ONE	10.1371/journal.pone.0172354	#836	1,2,3
A Mobile Intervention to Improve Uptake of Pre-Exposure Prophylaxis for Southern Black Men Who Have Sex With Men: Protocol for Intervention Development and Pilot Randomized Controlled Trial	Rouffiac, AE; Whiteley, L; Brown, L; Mena, L; Craker, L; Healy, M; Haubrick, K	2020	JMIR RESEARCH PROTOCOLS	10.2196/15781	#958	2
Barriers to antiretroviral medication adherence in young HIV-infected children	Roberts, KJ	2005	YOUTH & SOCIETY	10.1177/0044118X05278269	#838	1,2,3
Multi-level intervention for HIV/AIDS caring in Indonesian community	Susanto, T; Yunanto, RA; Rasni, H; Susumaningrum, LA	2021	HIV & AIDS REVIEW	10.5114/hivar.2021.107217	#839	1,3
Disclosure of HIV Status to Sex Partners Among HIV-Infected Men and Women in Cape Town, South Africa	Vu, L; Andrinopoulos, K; Mathews, C; Chopra, M; Kendall, C; Eisele, TP	2012	AIDS AND BEHAVIOR	10.1007/s10461-010-9873-y	#840	1,2,3
Mental Illness Sexual Stigma: Implications for Health and Recovery	Wainberg, ML; Cournos, F; Wall, MM; Pala, AN; Mann, CU; Pinto, D; Pinho, V; McKinnon, K	2016	PSYCHIATRIC REHABILITATION JOURNAL	10.1037/prj0000168	#844	1,2,3
Crafting a Community Blueprint towards ending HIV transmission and AIDS in Singapore by 2030	Banerjee, S; Chan, R	2021	SEXUAL HEALTH	10.1071/SH20119	#845	1,2,3
Evidence of Potential Discriminatory HIV Pre-Exposure Prophylaxis (PrEP) Prescribing Practices for People Who Inject Drugs Among a Small Percentage of Providers in the U.S.	Pleuhs, B; Mistler, CB; Quinn, KG; Dickson-Gomez, J; Walsh, JL; Petroll, AE; John, SA	2022	JOURNAL OF PRIMARY CARE AND COMMUNITY HEALTH	10.1177/21501319211063999	#847	1,2,3
An Integrated Examination of County- and Individual-Level Factors in Relation to HIV Pre-exposure Prophylaxis Awareness, Willingness to Use, and Uptake Among Men Who Have Sex with Men in the US	Li, JJ; Berg, CJ; Kramer, MR; Haardorfer, R; Zlotorzynska, M; Sanchez, TH	2019	AIDS AND BEHAVIOR	10.1007/s10461-018-2334-8	#848	1,2,3
Metrics of Sexual Behavior Stigma Among Cisgender Men Who Have Sex With Men in 9 Cities Across the United States	Wiginton, JM; Murray, SM; Augustinavicius, J; Maksut, JL; Anderson, BJ; Sey, K; Ma, YB; Flynn, CP; German, D; Higgins, E; Menza, TW; Orellana, ER; Flynn, AB; Al-Tayyib, A; Kienzle, J; Shields, G; Lopez, Z; Wermuth, P; Baral, SD	2022	AMERICAN JOURNAL OF EPIDEMIOLOGY	10.1093/aje/kwab240	#849	1,2,3
'Pain on Top of Pain, Hurtness on Top of Hurtness': Social Discrimination, Psychological Well-Being, and Sexual Risk Among Women Living With HIV/AIDS	Teti, M; Bowleg, L; Lloyd, L	2010	INTERNATIONAL JOURNAL OF SEXUAL HEALTH	10.1080/19317611.2010.482412	#850	1,2,3
The TRANScending Love Arts-Based Workshop to Address Self-Acceptance and Intersectional Stigma Among Transgender Women of Color in Toronto, Canada: Findings from a Qualitative Implementation Science Study	Logie, CH; Lacombe-Duncan, A; Persad, Y; Ferguson, TB; Yehdego, DM; Ryan, S; Forrester, M; Moses, C; Guta, A	2019	TRANSGENDER HEALTH	10.1089/trgh.2018.0040	#851	1,2,3
PrEP implementation in the Asia-Pacific region: opportunities, implementation and barriers	Zablotska, I; Grulich, AE; Phanuphak, N; Anand, T; Janyam, S; Poonkasetwattana, M; Baggaley, R; van Griensven, F; Lo, YR	2016	JOURNAL OF THE INTERNATIONAL AIDS SOCIETY	10.7448/IAS.19.7.21119	#852	1,2,3
A Global Estimate of the Acceptability of Pre-exposure Prophylaxis for HIV Among Men Who have Sex with Men: A Systematic Review and Meta-analysis	Peng, P; Su, S; Fairley, CK; Chu, MJ; Jiang, SY; Zhuang, X; Zhang, L	2018	AIDS AND BEHAVIOR	10.1007/s10461-017-1675-z	#854	1,2,3
WOMEN, HIV-INFECTION, AND AIDS - TAPESTRIES OF LIFE, DEATH, AND EMPOWERMENT	Kenya, S; Carrasquillo, O; Fatil, M; Jones, J; Jean, C; Huff, I; Kobetz, E	2015	WOMENS HEALTH ISSUES	10.1016/j.whi.2014.12.007	#855	1,2,3
HIV-related stigma experienced by people living with HIV/AIDS in coastal South India	Yathiraj, AB; Unnikrishnan, B; Ramapuram, JT; Kumar, N; Mithra, P; Thapar, R; Kulkarni, V; Holla, R; Darshan, BB; Narahari, P	2018	HIV & AIDS REVIEW	10.5114/hivar.2018.73359	#857	1,2,3
Assessing the Impact of Food Assistance on Stigma Among People Living with HIV in Uganda Using the HIV/AIDS Stigma Instrument-PLWA (HASI-P)	Maluccio, JA; Wu, F; Rokon, RB; Rawat, R; Kadiyala, S	2017	AIDS AND BEHAVIOR	10.1007/s10461-016-1476-9	#858	1,2,3
WOMEN, HIV-INFECTION, AND AIDS - TAPESTRIES OF LIFE, DEATH, AND EMPOWERMENT	PIZZI, M	1992	AMERICAN JOURNAL OF OCCUPATIONAL THERAPY	10.5014/ajot.46.11.1021	#859	1,2,3
Community stigma endorsement and voluntary counseling and testing behavior and attitudes among female heads of household in Zambezia Province, Mozambique	Mukolo, A; Blevins, M; Victor, B; Paulin, HN; Vaz, LME; Sidat, M; Vergara, AE	2013	BMC PUBLIC HEALTH	10.1186/1471-2458-13-1155	#860	1,2,3
"Social Crimes": Understandings of HIV/AIDS as a Disease Among Grandparents Raising Grandchildren in Vietnam	Harris, LM; Boggiano, V; Nguyen, DT	2016	SOCIAL WORK IN PUBLIC HEALTH	10.1080/19371918.2016.1160334	#861	1,2,3
Prospective associations between bullying victimisation, internalised stigma, and mental health in South African adolescents living with HIV	Boyes, ME; Pantelic, M; Casale, M; Toska, E; Newnham, E; Cluver, LD	2020	JOURNAL OF AFFECTIVE DISORDERS	10.1016/j.jad.2020.07.101	#862	1,2,3
The multidimensional nature of HIV stigma: evidence from Mozambique	Carrasco, MA; Arias, R; Figueroa, ME	2017	AJAR-AFRICAN JOURNAL OF AIDS RESEARCH	10.2989/16085906.2016.1264983	#864	1,3
Predictors of PrEP Uptake Among Patients with Equivalent Access	Golub, SA; Fikslin, RA; Goldberg, MH; Pena, SM; Radix, A	2019	AIDS AND BEHAVIOR	10.1007/s10461-018-2376-y	#867	1,2
Maximizing the benefits of antiretroviral therapy for key affected populations	IAS Treatment Key Affected Populat; Grubb, IR; Beckham, SW; Kazatchkine, M; Thomas, RM; Albers, ER; Cabral, M; Lange, J; Vella, S; Kurian, M; Beyrer, C	2014	JOURNAL OF THE INTERNATIONAL AIDS SOCIETY	10.7448/IAS.17.1.19320	#869	1,2,3
Perceived Mental Illness Stigma, Intimate Relationships, and Sexual Risk Behavior in Youth With Mental Illness	Elkington, KS; Hackler, D; Walsh, TA; Latack, JA; McKinnon, K; Borges, C; Wright, ER; Wainberg, ML	2013	JOURNAL OF ADOLESCENT RESEARCH	10.1177/0743558412467686	#870	1,2,3
Experienced HIV-Related Stigma and Psychological Distress in Peruvian Sexual and Gender Minorities: A Longitudinal Study to Explore Mediating Roles of Internalized HIV-Related Stigma and Coping Styles	Rinehart, R; Rao, D; Amico, RK; Ruiz, E; Brandes, P; Correa, C; Pasalar, S; Lama, JR; Duerr, A; Molina, Y	2019	AIDS AND BEHAVIOR	10.1007/s10461-018-2348-2	#871	1,2,3
Resilience and HIV Treatment Outcomes Among Women Living with HIV in the United States: A Mixed-Methods Analysis	Fletcher, FE; Sherwood, NR; Rice, WS; Yigit, I; Ross, SN; Wilson, TE; Weiser, SD; Johnson, MO; Kempf, MC; Konkle-Parker, D; Wingood, G; Turan, JM; Turan, B	2020	AIDS PATIENT CARE AND STDS	10.1089/apc.2019.0309	#872	1,2,3
Experiences of stigma and health care engagement among Black MSM newly diagnosed with HIV/STI	Eaton, LA; Earnshaw, VA; Maksut, JL; Thorson, KR; Watson, RJ; Bauermeister, JA	2018	JOURNAL OF BEHAVIORAL MEDICINE	10.1007/s10865-018-9922-y	#874	1,2,3
Predictors of willingness to use HIV pre-exposure prophylaxis among female sex workers in Southwest China	Jackson, T; Huang, AL; Chen, H; Gao, X; Zhang, Y; Zhong, XN	2013	AIDS CARE-PSYCHOLOGICAL AND SOCIO-MEDICAL ASPECTS OF AIDS/HIV	10.1080/09540121.2012.726341	#878	1,2,3
Stigma and Web-Based Sex Seeking Among Men Who Have Sex With Men and Transgender Women in Tijuana, Mexico: Cross-Sectional Study	da Silva, CE; Smith, LR; Patterson, TL; Semple, SJ; Harvey-Vera, A; Nunes, S; Rangel, G; Pines, HA	2020	JMIR PUBLIC HEALTH AND SURVEILLANCE	10.2196/14803	#881	1,2,3
Perceptions of community- and family-level injection drug user (IDU)- and HIV-related stigma, disclosure decisions and experiences with layered stigma among HIV-positive IDUs in Vietnam	Rudolph, AE; Davis, WW; Quan, VM; Ha, TV; Minh, NL; Gregowski, A; Salter, M; Celentano, DD; Go, V	2012	AIDS CARE-PSYCHOLOGICAL AND SOCIO-MEDICAL ASPECTS OF AIDS/HIV	10.1080/09540121.2011.596517	#882	1,2,3
A Review of the State of the Science of HIV and Stigma: Context, Conceptualization, Measurement, Interventions, Gaps, and Future Priorities	Relf, MV; Holzemer, WL; Holt, L; Nyblade, L; Caiola, CE	2021	JANAC-JOURNAL OF THE ASSOCIATION OF NURSES IN AIDS CARE	10.1097/JNC.0000000000000237	#883	1,2,3
An HIV intervention tailored for black young men who have sex with men in the House Ball Community	Hosek, SG; Lemos, D; Hotton, AL; Fernandez, MI; Telander, K; Footer, D; Bell, M	2015	AIDS CARE-PSYCHOLOGICAL AND SOCIO-MEDICAL ASPECTS OF AIDS/HIV	10.1080/09540121.2014.963016	#884	1,3
One Year After ART Initiation: Psychosocial Factors Associated with Stigma Among HIV-Positive Mozambicans	Pearson, CR; Micek, MA; Pfeiffer, J; Montoya, P; Matediane, E; Jonasse, T; Cunguara, A; Rao, D; Gloyd, SS	2009	AIDS AND BEHAVIOR	10.1007/s10461-009-9596-0	#887	1,2,3
Contributions of Qualitative Research in Informing HIV/AIDS Interventions Targeting Black MSM in the United States	Wilson, PA; Valera, P; Martos, AJ; Wittlin, NM; Munoz-Laboy, MA; Parker, RG	2016	JOURNAL OF SEX RESEARCH	10.1080/00224499.2015.1016139	#888	1,2,3
Pre-exposure Prophylaxis Uptake and Discontinuation Among Young Black Men Who Have Sex With Men in Atlanta, Georgia: A Prospective Cohort Study	Serota, DP; Rosenberg, ES; Sullivan, PS; Thorne, AL; Rolle, CPM; del Rio, C; Cutro, S; Luisi, N; Siegler, AJ; Sanchez, TH; Kelley, CF	2020	CLINICAL INFECTIOUS DISEASES	10.1093/cid/ciz894	#889	1,2,3
Challenging the stigma of sex work in India: Material context and symbolic change	Cornish, F	2006	JOURNAL OF COMMUNITY & APPLIED SOCIAL PSYCHOLOGY	10.1002/casp.894	#890	1,2,3
Role of Sociobehavioral Factors in Subprotective TFV-DP Levels Among YMSM Enrolled in 2 PrEP Trials	Arrington-Sanders, R; Wilson, CM; Perumean-Chaney, SE; Patki, A; Hosek, S	2019	JAIDS-JOURNAL OF ACQUIRED IMMUNE DEFICIENCY SYNDROMES	10.1097/QAI.0000000000001901	#891	1,2,3
Addressing Stigma Through a Virtual Community for People Living with HIV: A Mixed Methods Study of the PositiveLinks Mobile Health Intervention	Flickinger, TE; DeBolt, C; Xie, A; Kosmacki, A; Grabowski, M; Waldman, AL; Reynolds, G; Conaway, M; Cohn, WF; Ingersoll, K; Dillingham, R	2018	AIDS AND BEHAVIOR	10.1007/s10461-018-2174-6	#892	1,3
Multilevel challenges to engagement in HIV care after prison release: a theory-informed qualitative study comparing prisoners' perspectives before and after community reentry	Haley, DF; Golin, CE; Farel, CE; Wohl, DA; Scheyett, AM; Garrett, JJ; Rosen, DL; Parker, SD	2014	BMC PUBLIC HEALTH	10.1186/1471-2458-14-1253	#895	1,2,3
Barriers and facilitators to pre-exposure prophylaxis (PrEP) eligibility screening and ongoing HIV testing among target populations in Bondo and Rarieda, Kenya: Results of a consultation with community stakeholders	Mack, N; Odhiambo, J; Wong, CM; Agot, K	2014	BMC HEALTH SERVICES RESEARCH	10.1186/1472-6963-14-231	#896	1,2,3
Lay Counsellor-Based Risk Reduction Intervention with HIV Negative Diagnosed Patients at HIV Counselling and Testing Sites in a Rural South African Setting	Peltzer, K; Tabane, C; Matseke, G; Simbayi, L	2009	JOURNAL OF PSYCHOLOGY IN AFRICA	10.1080/14330237.2009.10820326	#899	1,2,3
Stuck in the window with you: HIV exposure prophylaxis in the highest risk people who inject drugs	Taylor, JL; Walley, AY; Bazzi, AR	2019	SUBSTANCE ABUSE	10.1080/08897077.2019.1675118	#900	1,2,3
Effects of a Pilot Church-Based Intervention to Reduce HIV Stigma and Promote HIV Testing Among African Americans and Latinos	Derose, KP; Griffin, BA; Kanouse, DE; Bogart, LM; Williams, MV; Haas, AC; Florez, KR; Collins, DO; Hawes-Dawson, J; Mata, MA; Oden, CW; Stucky, BD	2016	AIDS AND BEHAVIOR	10.1007/s10461-015-1280-y	#901	1,3
Change in HIV-related stigma in South Africa between 2004 and 2016: a cross-sectional community study	Visser, MJ	2018	AIDS CARE-PSYCHOLOGICAL AND SOCIO-MEDICAL ASPECTS OF AIDS/HIV	10.1080/09540121.2018.1425365	#902	1,2,3
Migrant Sexual Health Help-Seeking and Experiences of Stigmatization and Discrimination in Perth, Western Australia: Exploring Barriers and Enablers	Agu, J; Lobo, R; Crawford, G; Chigwada, B	2016	INTERNATIONAL JOURNAL OF ENVIRONMENTAL RESEARCH AND PUBLIC HEALTH	10.3390/ijerph13050485	#906	1,2,3
Determinants of the quality of life amongst HIV clinic attendees in Malang, Indonesia	Wardojo, SSI; Huang, YL; Chuang, KY	2021	BMC PUBLIC HEALTH	10.1186/s12889-021-11321-7	#907	1,2,3
Stigma, social reciprocity and exclusion of HIV/AIDS patients with illicit drug histories: A study of Thai nurses' attitudes	Chan, KY; Stoove, MA; Reidpath, DD	2008	HARM REDUCTION JOURNAL	10.1186/1477-7517-5-28	#908	1,2,3
"How I Wish This Thing Was Initiated 100 Years Ago!" Willingness to Take Daily Oral Pre-Exposure Prophylaxis among Men Who Have Sex with Men in Kenya	Karuga, RN; Njenga, SN; Mulwa, R; Kilonzo, N; Bahati, P; O'reilley, K; Gelmon, L; Mbaabu, S; Wachihi, C; Githuka, G; Kiragu, M	2016	PLOS ONE	10.1371/journal.pone.0151716	#909	1,2,3
Characterizing the HIV Prevention and Care Continua in a Sample of Transgender Youth in the US	Reisner, SL; Jadwin-Cakmak, L; Hughto, JMW; Martinez, M; Salomon, L; Harper, GW	2017	AIDS AND BEHAVIOR	10.1007/s10461-017-1938-8	#910	1,2,3
A qualitative analysis of factors influencing antiretroviral adherence among persons living with HIV in Ghana	Abdulai, MA; Mevissen, FEF; Ruiter, RAC; Owusu-Agyei, S; Asante, KP; Bos, AER	2022	JOURNAL OF COMMUNITY & APPLIED SOCIAL PSYCHOLOGY	10.1002/casp.2551	#911	1,2
Pulling the Network Together: Quasiexperimental Trial of a Patient-Defined Support Network Intervention for Promoting Engagement in HIV Care and Medication Adherence on Mfangano Island, Kenya	Hickey, MD; Salmen, CR; Omollo, D; Mattah, B; Fiorella, KJ; Geng, EH; Bacchetti, P; Blat, C; Ouma, GB; Zoughbie, D; Tessler, RA; Salmen, MR; Campbell, H; Gandhi, M; Shade, S; Njoroge, B; Bukusi, EA; Cohen, CR	2015	JAIDS-JOURNAL OF ACQUIRED IMMUNE DEFICIENCY SYNDROMES	10.1097/QAI.0000000000000664	#913	1,2
Gender, HIV-Related Stigma, and Health-Related Quality of Life Among Adults Enrolling in HIV Care in Tanzania	Parcesepe, AM; Nash, D; Tymejczyk, O; Reidy, W; Kulkarni, SG; Elul, B	2020	AIDS AND BEHAVIOR	10.1007/s10461-019-02480-1	#914	1,2,3
Stress and Poverty Predictors of Treatment Adherence Among People With Low-Literacy Living With HIV/AIDS	Kalichman, SC; Grebler, T	2010	PSYCHOSOMATIC MEDICINE	10.1097/PSY.0b013e3181f01be3	#916	1,2
Predictors of HIV-Related Stigmas Among African American and Latino Religious Congregants	Derose, KP; Kanouse, DE; Bogart, LM; Griffin, BA; Haas, A; Stucky, BD; Williams, MV; Florez, KR	2016	CULTURAL DIVERSITY & ETHNIC MINORITY PSYCHOLOGY	10.1037/cdp0000062	#918	1,2,3
Development of parallel scales to measure HIV-Related stigma	Visser, MJ; Kershaw, T; Makin, JD; Forsyth, BWC	2008	AIDS AND BEHAVIOR	10.1007/s10461-008-9363-7	#919	1,2,3
Internalized stigma and HIV status disclosure among HIV-positive black men who have sex with men	Overstreet, NM; Earnshaw, VA; Kalichman, SC; Quinn, DM	2013	AIDS CARE-PSYCHOLOGICAL AND SOCIO-MEDICAL ASPECTS OF AIDS/HIV	10.1080/09540121.2012.720362	#920	1,2,3
Understanding HIV-related stigma in older age in rural Malawi	Freeman, E	2016	SOCIAL SCIENCE & MEDICINE	10.1016/j.socscimed.2016.07.006	#922	1,2,3
Internalized HIV stigma, ART initiation and HIV-1 RNA suppression in South Africa: exploring avoidant coping as a longitudinal mediator	Earnshaw, VA; Bogart, LM; Laurenceau, JP; Chan, BT; Maughan-Brown, BG; Dietrich, JJ; Courtney, I; Tshabalala, G; Orrell, C; Gray, GE; Bangsberg, DR; Katz, IT	2018	JOURNAL OF THE INTERNATIONAL AIDS SOCIETY	10.1002/jia2.25198	#923	1,2,3
Human immunodeficiency virus-positive women's perspectives on breastfeeding with antiretrovirals: A qualitative evidence synthesis	Li, KMC; Li, KYC; Bick, D; Chang, YS	2021	MATERNAL AND CHILD NUTRITION	10.1111/mcn.13244	#924	1,2,3
Structural Issues Associated with Pre-exposure Prophylaxis Use in Men Who Have Sex with Men	Fitch, C; Foley, J; Klevens, M; Cermeno, JN; Batchelder, A; Mayer, K; O'Cleirigh, C	2021	INTERNATIONAL JOURNAL OF BEHAVIORAL MEDICINE	10.1007/s12529-021-09986-w	#925	1,2,3
Reducing Stigma and Discrimination to Improve Child Health and Survival in Low- and Middle-Income Countries: Promising Approaches and Implications for Future Research	Nayar, US; Stangl, AL; De Zalduondo, B; Brady, LM	2014	JOURNAL OF HEALTH COMMUNICATION	10.1080/10810730.2014.930213	#926	1,3
HIV-related stigma and universal testing and treatment for HIV prevention and care: design of an implementation science evaluation nested in the HPTN 071 (PopART) cluster-randomized trial in Zambia and South Africa	HPTN 071 PopART Study Team; Hargreaves, JR; Stangl, A; Bond, V; Hoddinott, G; Krishnaratne, S; Mathema, H; Moyo, M; Viljoen, L; Brady, L; Sievwright, K; Horn, L; Sabapathy, K; Ayles, H; Beyers, N; Bock, P; Fidler, S; Griffith, S; Seeley, J; Hayes, R	2016	HEALTH POLICY AND PLANNING	10.1093/heapol/czw071	#928	3
HIV Interventions to Reduce HIV/AIDS Stigma: A Systematic Review	Sengupta, S; Banks, B; Jonas, D; Miles, MS; Smith, GC	2011	AIDS AND BEHAVIOR	10.1007/s10461-010-9847-0	#1024	1,3
Key (Exlcusion Criteria):
1 - Not an RCT and/or Quasi Experimental Study
2 - No Stigma Reduction Intervention
3 - No Antiretroviral Uptake and Adherence Outcome
